# Supplementary material for: The UF/MSK adult mesh-based computational human phantom library: applications to organ dosimetry in computed tomography
Source: Phys Med Biol. Author manuscript; Available in PMC 2026 Jul 17. (PMC13378027; doi:10.1088/1361-6560/ae1dc5)
Supplement: Annex A [file NIHMS2190343-supplement-Annex_A.xlsx]

## Sheet: Adult Males
Population	Standing Height [cm]	Mass [kg]	Calf Circumference [cm]	Thigh Circumference [cm]	Sitting Height [cm]	Buttocks Circumference [cm]	Arm Circumference [cm]
AM	150	40	31.0229	40.336	80.2898	79.3979	25.0622
AM	150	45	32.1726	42.1971	80.2898	82.728	26.3417
AM	150	50	33.3222	44.0581	80.2898	86.058	27.6211
AM	150	55	34.4718	45.9191	80.2898	89.388	28.9006
AM	150	60	35.6215	47.7802	80.2898	92.7181	30.18
AM	150	65	36.7711	49.6412	80.2898	96.0481	31.4595
AM	150	70	37.9208	51.5022	80.2898	99.3782	32.7389
AM	150	75	39.0704	53.3633	80.2898	102.708	34.0183
AM	150	80	40.22	55.2243	80.2898	106.038	35.2978
AM	150	85	41.3697	57.0853	80.2898	109.368	36.5772
AM	150	90	42.5193	58.9463	80.2898	112.698	37.8567
AM	150	95	43.669	60.8074	80.2898	116.028	39.1361
AM	155	40	30.7262	39.8558	82.4068	78.5386	24.7321
AM	155	45	31.8388	41.6568	82.4068	81.7612	25.9702
AM	155	50	32.9513	43.4578	82.4068	84.9838	27.2084
AM	155	55	34.0639	45.2588	82.4068	88.2064	28.4466
AM	155	60	35.1765	47.0598	82.4068	91.429	29.6848
AM	155	65	36.289	48.8608	82.4068	94.6517	30.9229
AM	155	70	37.4016	50.6618	82.4068	97.8743	32.1611
AM	155	75	38.5141	52.4628	82.4068	101.097	33.3993
AM	155	80	39.6267	54.2637	82.4068	104.32	34.6374
AM	155	85	40.7392	56.0647	82.4068	107.542	35.8756
AM	155	90	41.8518	57.8657	82.4068	110.765	37.1138
AM	155	95	42.9643	59.6667	82.4068	113.987	38.3519
AM	155	100	44.0769	61.4677	82.4068	117.21	39.5901
AM	155	105	45.1895	63.2687	82.4068	120.433	40.8283
AM	155	110	46.302	65.0697	82.4068	123.655	42.0665
AM	155	115	47.4146	66.8707	82.4068	126.878	43.3046
AM	160	40	30.4481	39.4055	84.5238	77.7329	24.4225
AM	160	45	31.5259	41.1502	84.5238	80.8548	25.622
AM	160	50	32.6037	42.895	84.5238	83.9767	26.8215
AM	160	55	33.6815	44.6397	84.5238	87.0986	28.021
AM	160	60	34.7593	46.3844	84.5238	90.2206	29.2204
AM	160	65	35.837	48.1291	84.5238	93.3425	30.4199
AM	160	70	36.9148	49.8738	84.5238	96.4644	31.6194
AM	160	75	37.9926	51.6185	84.5238	99.5863	32.8189
AM	160	80	39.0704	53.3633	84.5238	102.708	34.0183
AM	160	85	40.1482	55.108	84.5238	105.83	35.2178
AM	160	90	41.226	56.8527	84.5238	108.952	36.4173
AM	160	95	42.3038	58.5974	84.5238	112.074	37.6168
AM	160	100	43.3815	60.3421	84.5238	115.196	38.8163
AM	160	105	44.4593	62.0868	84.5238	118.318	40.0157
AM	160	110	45.5371	63.8315	84.5238	121.44	41.2152
AM	160	115	46.6149	65.5763	84.5238	124.562	42.4147
AM	160	120	47.6927	67.321	84.5238	127.683	43.6142
AM	160	125	48.7705	69.0657	84.5238	130.805	44.8137
AM	160	130	49.8483	70.8104	84.5238	133.927	46.0131
AM	165	40	30.1868	38.9826	86.6408	76.9761	24.1317
AM	165	45	31.2319	40.6744	86.6408	80.0034	25.2949
AM	165	50	32.2771	42.3663	86.6408	83.0307	26.458
AM	165	55	33.3222	44.0581	86.6408	86.058	27.6211
AM	165	60	34.3673	45.7499	86.6408	89.0853	28.7843
AM	165	65	35.4125	47.4418	86.6408	92.1126	29.9474
AM	165	70	36.4576	49.1336	86.6408	95.1399	31.1105
AM	165	75	37.5027	50.8255	86.6408	98.1672	32.2737
AM	165	80	38.5478	52.5173	86.6408	101.195	33.4368
AM	165	85	39.593	54.2092	86.6408	104.222	34.5999
AM	165	90	40.6381	55.901	86.6408	107.249	35.763
AM	165	95	41.6832	57.5929	86.6408	110.276	36.9262
AM	165	100	42.7283	59.2847	86.6408	113.304	38.0893
AM	165	105	43.7735	60.9766	86.6408	116.331	39.2524
AM	165	110	44.8186	62.6684	86.6408	119.358	40.4156
AM	165	115	45.8637	64.3602	86.6408	122.386	41.5787
AM	165	120	46.9089	66.0521	86.6408	125.413	42.7418
AM	165	125	47.954	67.7439	86.6408	128.44	43.905
AM	165	130	48.9991	69.4358	86.6408	131.468	45.0681
AM	165	135	50.0442	71.1276	86.6408	134.495	46.2312
AM	170	45	30.9553	40.2266	88.7578	79.202	24.987
AM	170	50	31.9697	41.8687	88.7578	82.1403	26.1159
AM	170	55	32.9841	43.5107	88.7578	85.0786	27.2448
AM	170	60	33.9985	45.1528	88.7578	88.0168	28.3737
AM	170	65	35.0128	46.7949	88.7578	90.9551	29.5027
AM	170	70	36.0272	48.437	88.7578	93.8934	30.6316
AM	170	75	37.0416	50.0791	88.7578	96.8317	31.7605
AM	170	80	38.056	51.7212	88.7578	99.7699	32.8894
AM	170	85	39.0704	53.3633	88.7578	102.708	34.0183
AM	170	90	40.0848	55.0053	88.7578	105.646	35.1473
AM	170	95	41.0992	56.6474	88.7578	108.585	36.2762
AM	170	100	42.1136	58.2895	88.7578	111.523	37.4051
AM	170	105	43.128	59.9316	88.7578	114.461	38.534
AM	170	110	44.1423	61.5737	88.7578	117.4	39.663
AM	170	115	45.1567	63.2158	88.7578	120.338	40.7919
AM	170	120	46.1711	64.8578	88.7578	123.276	41.9208
AM	170	125	47.1855	66.4999	88.7578	126.214	43.0497
AM	170	130	48.1999	68.142	88.7578	129.153	44.1786
AM	170	135	49.2143	69.7841	88.7578	132.091	45.3076
AM	170	140	50.2287	71.4262	88.7578	135.029	46.4365
AM	175	50	31.6799	41.3995	90.8748	81.3008	25.7934
AM	175	55	32.6653	42.9947	90.8748	84.1551	26.89
AM	175	60	33.6507	44.5898	90.8748	87.0094	27.9867
AM	175	65	34.6361	46.185	90.8748	89.8638	29.0834
AM	175	70	35.6215	47.7802	90.8748	92.7181	30.18
AM	175	75	36.6069	49.3753	90.8748	95.5724	31.2767
AM	175	80	37.5923	50.9705	90.8748	98.4267	32.3734
AM	175	85	38.5777	52.5657	90.8748	101.281	33.47
AM	175	90	39.5631	54.1608	90.8748	104.135	34.5667
AM	175	95	40.5485	55.756	90.8748	106.99	35.6633
AM	175	100	41.5339	57.3512	90.8748	109.844	36.76
AM	175	105	42.5193	58.9463	90.8748	112.698	37.8567
AM	175	110	43.5047	60.5415	90.8748	115.553	38.9533
AM	175	115	44.4901	62.1367	90.8748	118.407	40.05
AM	175	120	45.4755	63.7318	90.8748	121.261	41.1467
AM	175	125	46.4609	65.327	90.8748	124.116	42.2433
AM	175	130	47.4463	66.9222	90.8748	126.97	43.34
AM	175	135	48.4318	68.5174	90.8748	129.824	44.4367
AM	175	140	49.4172	70.1125	90.8748	132.679	45.5333
AM	180	55	32.3642	42.5072	92.9918	83.283	26.5549
AM	180	60	33.3222	44.0581	92.9918	86.058	27.6211
AM	180	65	34.2802	45.609	92.9918	88.833	28.6873
AM	180	70	35.2383	47.1598	92.9918	91.6081	29.7535
AM	180	75	36.1963	48.7107	92.9918	94.3831	30.8197
AM	180	80	37.1543	50.2615	92.9918	97.1581	31.8859
AM	180	85	38.1124	51.8124	92.9918	99.9332	32.9521
AM	180	90	39.0704	53.3633	92.9918	102.708	34.0183
AM	180	95	40.0284	54.9141	92.9918	105.483	35.0846
AM	180	100	40.9865	56.465	92.9918	108.258	36.1508
AM	180	105	41.9445	58.0158	92.9918	111.033	37.217
AM	180	110	42.9025	59.5667	92.9918	113.808	38.2832
AM	180	115	43.8606	61.1175	92.9918	116.583	39.3494
AM	180	120	44.8186	62.6684	92.9918	119.358	40.4156
AM	180	125	45.7766	64.2193	92.9918	122.133	41.4818
AM	180	130	46.7347	65.7701	92.9918	124.908	42.548
AM	180	135	47.6927	67.321	92.9918	127.683	43.6142
AM	180	140	48.6507	68.8718	92.9918	130.459	44.6804
AM	180	145	49.6088	70.4227	92.9918	133.234	45.7466
AM	185	55	32.0793	42.0462	95.1088	82.458	26.238
AM	185	60	33.0115	43.5551	95.1088	85.158	27.2753
AM	185	65	33.9436	45.0641	95.1088	87.858	28.3127
AM	185	70	34.8758	46.573	95.1088	90.5581	29.3501
AM	185	75	35.8079	48.0819	95.1088	93.2581	30.3875
AM	185	80	36.74	49.5909	95.1088	95.9581	31.4249
AM	185	85	37.6722	51.0998	95.1088	98.6582	32.4623
AM	185	90	38.6043	52.6088	95.1088	101.358	33.4997
AM	185	95	39.5365	54.1177	95.1088	104.058	34.537
AM	185	100	40.4686	55.6267	95.1088	106.758	35.5744
AM	185	105	41.4008	57.1356	95.1088	109.458	36.6118
AM	185	110	42.3329	58.6446	95.1088	112.158	37.6492
AM	185	115	43.265	60.1535	95.1088	114.858	38.6866
AM	185	120	44.1972	61.6624	95.1088	117.558	39.724
AM	185	125	45.1293	63.1714	95.1088	120.258	40.7614
AM	185	130	46.0615	64.6803	95.1088	122.958	41.7987
AM	185	135	46.9936	66.1893	95.1088	125.658	42.8361
AM	185	140	47.9257	67.6982	95.1088	128.359	43.8735
AM	185	145	48.8579	69.2072	95.1088	131.059	44.9109
AM	185	150	49.79	70.7161	95.1088	133.759	45.9483
AM	190	70	34.5323	46.0171	97.2258	89.5633	28.9679
AM	190	75	35.44	47.4863	97.2258	92.1923	29.978
AM	190	80	36.3476	48.9555	97.2258	94.8213	30.9881
AM	190	85	37.2552	50.4248	97.2258	97.4502	31.9982
AM	190	90	38.1628	51.894	97.2258	100.079	33.0083
AM	190	95	39.0704	53.3632	97.2258	102.708	34.0183
AM	190	100	39.978	54.8325	97.2258	105.337	35.0284
AM	190	105	40.8856	56.3017	97.2258	107.966	36.0385
AM	190	110	41.7932	57.771	97.2258	110.595	37.0486
AM	190	115	42.7008	59.2402	97.2258	113.224	38.0587
AM	190	120	43.6085	60.7094	97.2258	115.853	39.0688
AM	190	125	44.5161	62.1787	97.2258	118.482	40.0789
AM	190	130	45.4237	63.6479	97.2258	121.111	41.089
AM	190	135	46.3313	65.1171	97.2258	123.74	42.099
AM	190	140	47.2389	66.5864	97.2258	126.369	43.1091
AM	190	145	48.1465	68.0556	97.2258	128.998	44.1192
AM	195	80	35.9752	48.3528	99.3428	93.7427	30.5737
AM	195	85	36.8596	49.7843	99.3428	96.3043	31.5579
AM	195	90	37.7439	51.2159	99.3428	98.8658	32.5421
AM	195	95	38.6282	52.6475	99.3428	101.427	33.5263
AM	195	100	39.5126	54.079	99.3428	103.989	34.5104
AM	195	105	40.3969	55.5106	99.3428	106.551	35.4946
AM	195	110	41.2812	56.9422	99.3428	109.112	36.4788
AM	195	115	42.1656	58.3737	99.3428	111.674	37.463
AM	195	120	43.0499	59.8053	99.3428	114.235	38.4472
AM	195	125	43.9343	61.2368	99.3428	116.797	39.4314
AM	195	130	44.8186	62.6684	99.3428	119.358	40.4156
AM	195	135	45.7029	64.1	99.3428	121.92	41.3998
AM	195	140	46.5873	65.5315	99.3428	124.482	42.3839
AM	195	145	47.4716	66.9631	99.3428	127.043	43.3681
AM	200	80	35.6215	47.7802	101.46	92.7181	30.18
AM	200	85	36.4837	49.1759	101.46	95.2156	31.1396
AM	200	90	37.3459	50.5717	101.46	97.7131	32.0992
AM	200	95	38.2082	51.9675	101.46	100.211	33.0588
AM	200	100	39.0704	53.3633	101.46	102.708	34.0183
AM	200	105	39.9326	54.759	101.46	105.206	34.9779
AM	200	110	40.7949	56.1548	101.46	107.703	35.9375
AM	200	115	41.6571	57.5506	101.46	110.201	36.8971
AM	200	120	42.5193	58.9463	101.46	112.698	37.8567
AM	200	125	43.3816	60.3421	101.46	115.196	38.8163
AM	200	130	44.2438	61.7379	101.46	117.693	39.7758
