# Supplementary material for: The UF/MSK adult mesh-based computational human phantom library: applications to organ dosimetry in computed tomography
Source: Phys Med Biol. Author manuscript; Available in PMC 2026 Jul 17. (PMC13378027; doi:10.1088/1361-6560/ae1dc5)
Supplement: Annex B [file NIHMS2190343-supplement-Annex_B.xlsx]

## Sheet: Sheet
Population	Standing Height [cm]	Mass [kg]	Calf Circumference [cm]	Thigh Circumference [cm]	Sitting Height [cm]	Buttocks Circumference [cm]	Arm Circumference [cm]
AF	150	40	31.1111	40.6863	79.4539	82.8267	23.5659
AF	150	45	32.2731	42.7864	79.4539	86.7379	24.9986
AF	150	50	33.4352	44.8865	79.4539	90.6491	26.4313
AF	150	55	34.5973	46.9866	79.4539	94.5604	27.8639
AF	150	60	35.7593	49.0867	79.4539	98.4716	29.2966
AF	150	65	36.9214	51.1868	79.4539	102.383	30.7293
AF	150	70	38.0834	53.2869	79.4539	106.294	32.162
AF	150	75	39.2455	55.387	79.4539	110.205	33.5947
AF	150	80	40.4076	57.4871	79.4539	114.117	35.0273
AF	150	85	41.5696	59.5872	79.4539	118.028	36.46
AF	150	90	42.7317	61.6873	79.4539	121.939	37.8927
AF	150	95	43.8937	63.7874	79.4539	125.85	39.3254
AF	150	100	45.0558	65.8875	79.4539	129.761	40.758
AF	155	40	30.8112	40.1443	81.7134	81.8173	23.1962
AF	155	45	31.9358	42.1767	81.7134	85.6024	24.5827
AF	155	50	33.0603	44.209	81.7134	89.3874	25.9691
AF	155	55	34.1849	46.2414	81.7134	93.1725	27.3556
AF	155	60	35.3095	48.2738	81.7134	96.9576	28.742
AF	155	65	36.4341	50.3061	81.7134	100.743	30.1285
AF	155	70	37.5586	52.3385	81.7134	104.528	31.515
AF	155	75	38.6832	54.3708	81.7134	108.313	32.9014
AF	155	80	39.8078	56.4032	81.7134	112.098	34.2879
AF	155	85	40.9324	58.4355	81.7134	115.883	35.6743
AF	155	90	42.0569	60.4679	81.7134	119.668	37.0608
AF	155	95	43.1815	62.5002	81.7134	123.453	38.4473
AF	155	100	44.3061	64.5326	81.7134	127.238	39.8337
AF	155	105	45.4307	66.565	81.7134	131.023	41.2202
AF	155	110	46.5552	68.5973	81.7134	134.808	42.6066
AF	155	115	47.6798	70.6297	81.7134	138.593	43.9931
AF	155	120	48.8044	72.662	81.7134	142.378	45.3796
AF	160	45	31.6195	41.6051	83.9729	84.5378	24.1927
AF	160	50	32.7089	43.5739	83.9729	88.2046	25.5358
AF	160	55	33.7983	45.5428	83.9729	91.8714	26.879
AF	160	60	34.8878	47.5116	83.9729	95.5382	28.2221
AF	160	65	35.9772	49.4805	83.9729	99.205	29.5652
AF	160	70	37.0666	51.4493	83.9729	102.872	30.9084
AF	160	75	38.1561	53.4182	83.9729	106.539	32.2515
AF	160	80	39.2455	55.387	83.9729	110.205	33.5947
AF	160	85	40.3349	57.3558	83.9729	113.872	34.9378
AF	160	90	41.4244	59.3247	83.9729	117.539	36.2809
AF	160	95	42.5138	61.2935	83.9729	121.206	37.6241
AF	160	100	43.6032	63.2624	83.9729	124.872	38.9672
AF	160	105	44.6927	65.2312	83.9729	128.539	40.3103
AF	160	110	45.7821	67.2001	83.9729	132.206	41.6535
AF	160	115	46.8715	69.1689	83.9729	135.873	42.9966
AF	160	120	47.9609	71.1378	83.9729	139.54	44.3397
AF	160	125	49.0504	73.1066	83.9729	143.206	45.6829
AF	165	45	31.3224	41.0681	86.2324	83.5378	23.8264
AF	165	50	32.3788	42.9773	86.2324	87.0935	25.1288
AF	165	55	33.4352	44.8865	86.2324	90.6491	26.4313
AF	165	60	34.4916	46.7957	86.2324	94.2048	27.7337
AF	165	65	35.548	48.7049	86.2324	97.7605	29.0361
AF	165	70	36.6045	50.614	86.2324	101.316	30.3386
AF	165	75	37.6609	52.5232	86.2324	104.872	31.641
AF	165	80	38.7173	54.4324	86.2324	108.427	32.9434
AF	165	85	39.7737	56.3416	86.2324	111.983	34.2459
AF	165	90	40.8301	58.2508	86.2324	115.539	35.5483
AF	165	95	41.8865	60.16	86.2324	119.094	36.8507
AF	165	100	42.943	62.0691	86.2324	122.65	38.1532
AF	165	105	43.9994	63.9783	86.2324	126.206	39.4556
AF	165	110	45.0558	65.8875	86.2324	129.761	40.758
AF	165	115	46.1122	67.7967	86.2324	133.317	42.0605
AF	165	120	47.1686	69.7059	86.2324	136.873	43.3629
AF	165	125	48.2251	71.615	86.2324	140.428	44.6653
AF	165	130	49.2815	73.5242	86.2324	143.984	45.9678
AF	165	135	50.3379	75.4334	86.2324	147.54	47.2702
AF	170	50	32.0681	42.4158	88.4919	86.0477	24.7458
AF	170	55	33.0934	44.2688	88.4919	89.4988	26.0099
AF	170	60	34.1188	46.1219	88.4919	92.9499	27.274
AF	170	65	35.1441	47.9749	88.4919	96.4009	28.5381
AF	170	70	36.1695	49.8279	88.4919	99.852	29.8023
AF	170	75	37.1948	51.6809	88.4919	103.303	31.0664
AF	170	80	38.2202	53.534	88.4919	106.754	32.3305
AF	170	85	39.2455	55.387	88.4919	110.205	33.5947
AF	170	90	40.2708	57.24	88.4919	113.656	34.8588
AF	170	95	41.2962	59.0931	88.4919	117.107	36.1229
AF	170	100	42.3215	60.9461	88.4919	120.559	37.387
AF	170	105	43.3469	62.7991	88.4919	124.01	38.6512
AF	170	110	44.3722	64.6521	88.4919	127.461	39.9153
AF	170	115	45.3976	66.5052	88.4919	130.912	41.1794
AF	170	120	46.4229	68.3582	88.4919	134.363	42.4435
AF	170	125	47.4483	70.2112	88.4919	137.814	43.7077
AF	170	130	48.4736	72.0643	88.4919	141.265	44.9718
AF	170	135	49.499	73.9173	88.4919	144.716	46.2359
AF	170	140	50.5243	75.7703	88.4919	148.167	47.5
AF	170	145	51.5497	77.6234	88.4919	151.618	48.7642
AF	175	55	32.7712	43.6864	90.7514	88.4141	25.6126
AF	175	60	33.7672	45.4865	90.7514	91.7666	26.8406
AF	175	65	34.7633	47.2866	90.7514	95.1191	28.0686
AF	175	70	35.7593	49.0867	90.7514	98.4716	29.2966
AF	175	75	36.7554	50.8868	90.7514	101.824	30.5246
AF	175	80	37.7514	52.6869	90.7514	105.177	31.7526
AF	175	85	38.7475	54.487	90.7514	108.529	32.9806
AF	175	90	39.7435	56.287	90.7514	111.882	34.2087
AF	175	95	40.7396	58.0871	90.7514	115.234	35.4367
AF	175	100	41.7356	59.8872	90.7514	118.587	36.6647
AF	175	105	42.7317	61.6873	90.7514	121.939	37.8927
AF	175	110	43.7277	63.4874	90.7514	125.291	39.1207
AF	175	115	44.7238	65.2875	90.7514	128.644	40.3487
AF	175	120	45.7198	67.0876	90.7514	131.996	41.5767
AF	175	125	46.7159	68.8876	90.7514	135.349	42.8047
AF	175	130	47.7119	70.6877	90.7514	138.701	44.0327
AF	175	135	48.708	72.4878	90.7514	142.054	45.2607
AF	175	140	49.704	74.2879	90.7514	145.406	46.4887
AF	175	145	50.7001	76.088	90.7514	148.759	47.7167
AF	180	55	32.4668	43.1364	93.0109	87.3898	25.2374
AF	180	60	33.4352	44.8865	93.0109	90.6491	26.4313
AF	180	65	34.4036	46.6366	93.0109	93.9085	27.6252
AF	180	70	35.372	48.3867	93.0109	97.1679	28.8191
AF	180	75	36.3404	50.1368	93.0109	100.427	30.013
AF	180	80	37.3087	51.8868	93.0109	103.687	31.2069
AF	180	85	38.2771	53.6369	93.0109	106.946	32.4008
AF	180	90	39.2455	55.387	93.0109	110.205	33.5947
AF	180	95	40.2139	57.1371	93.0109	113.465	34.7885
AF	180	100	41.1823	58.8872	93.0109	116.724	35.9824
AF	180	105	42.1506	60.6373	93.0109	119.983	37.1763
AF	180	110	43.119	62.3873	93.0109	123.243	38.3702
AF	180	115	44.0874	64.1374	93.0109	126.502	39.5641
AF	180	120	45.0558	65.8875	93.0109	129.761	40.758
AF	180	125	46.0242	67.6376	93.0109	133.021	41.9519
AF	180	130	46.9926	69.3877	93.0109	136.28	43.1458
AF	180	135	47.9609	71.1378	93.0109	139.54	44.3397
AF	180	140	48.9293	72.8878	93.0109	142.799	45.5336
AF	180	145	49.8977	74.6379	93.0109	146.058	46.7275
AF	185	70	35.0056	47.7245	95.2704	95.9346	28.3673
AF	185	75	35.9478	49.4273	95.2704	99.1059	29.5289
AF	185	80	36.89	51.13	95.2704	102.277	30.6906
AF	185	85	37.8322	52.8328	95.2704	105.448	31.8522
AF	185	90	38.7744	54.5356	95.2704	108.62	33.0138
AF	185	95	39.7166	56.2384	95.2704	111.791	34.1755
AF	185	100	40.6588	57.9412	95.2704	114.962	35.3371
AF	185	105	41.601	59.644	95.2704	118.133	36.4987
AF	185	110	42.5432	61.3467	95.2704	121.305	37.6604
AF	185	115	43.4854	63.0495	95.2704	124.476	38.822
AF	185	120	44.4277	64.7523	95.2704	127.647	39.9836
AF	185	125	45.3699	66.4551	95.2704	130.819	41.1452
AF	185	130	46.3121	68.1579	95.2704	133.99	42.3069
AF	185	135	47.2543	69.8607	95.2704	137.161	43.4685
AF	185	140	48.1965	71.5634	95.2704	140.332	44.6301
AF	185	145	49.1387	73.2662	95.2704	143.504	45.7918
AF	185	150	50.0809	74.969	95.2704	146.675	46.9534
AF	185	155	51.0231	76.6718	95.2704	149.846	48.115
AF	190	70	34.6584	47.0971	97.5299	94.7662	27.9393
AF	190	75	35.5758	48.7551	97.5299	97.854	29.0704
AF	190	80	36.4933	50.4131	97.5299	100.942	30.2015
AF	190	85	37.4107	52.0711	97.5299	104.03	31.3325
AF	190	90	38.3281	53.729	97.5299	107.117	32.4636
AF	190	95	39.2455	55.387	97.5299	110.205	33.5947
AF	190	100	40.1629	57.045	97.5299	113.293	34.7257
AF	190	105	41.0803	58.7029	97.5299	116.381	35.8568
AF	190	110	41.9977	60.3609	97.5299	119.469	36.9878
AF	190	115	42.9152	62.0189	97.5299	122.557	38.1189
AF	190	120	43.8326	63.6769	97.5299	125.644	39.25
AF	190	125	44.75	65.3348	97.5299	128.732	40.381
AF	190	130	45.6674	66.9928	97.5299	131.82	41.5121
AF	190	135	46.5848	68.6508	97.5299	134.908	42.6431
AF	190	140	47.5022	70.3088	97.5299	137.996	43.7742
AF	190	145	48.4197	71.9667	97.5299	141.083	44.9053
AF	195	80	36.1169	49.7329	99.7894	99.6751	29.7374
AF	195	85	37.0108	51.3483	99.7894	102.684	30.8395
AF	195	90	37.9047	52.9638	99.7894	105.692	31.9416
AF	195	95	38.7986	54.5793	99.7894	108.701	33.0436
AF	195	100	39.6924	56.1947	99.7894	111.71	34.1457
AF	195	105	40.5863	57.8102	99.7894	114.718	35.2477
AF	195	110	41.4802	59.4257	99.7894	117.727	36.3498
AF	195	115	42.3741	61.0411	99.7894	120.736	37.4519
AF	195	120	43.268	62.6566	99.7894	123.744	38.5539
AF	195	125	44.1619	64.272	99.7894	126.753	39.656
AF	195	130	45.0558	65.8875	99.7894	129.761	40.758
AF	195	135	45.9497	67.503	99.7894	132.77	41.8601
AF	195	140	46.8436	69.1184	99.7894	135.779	42.9622
