# Supplementary material for: The UF/MSK adult mesh-based computational human phantom library: applications to organ dosimetry in computed tomography
Source: Phys Med Biol. Author manuscript; Available in PMC 2026 Jul 17. (PMC13378027; doi:10.1088/1361-6560/ae1dc5)
Supplement: Annex C [file NIHMS2190343-supplement-Annex_C.xlsx]

## Sheet: Adult Males
Height [cm]	Body Mass [kg]	100	200	300	301	302	303	400	401	402	403	404	405	500	501	600	700	800	801	802	803	804	805	806	807	808	900	910	1300	1400	1500	1700	1900	2000	2100	2200	2300	2400	2500	2600	2700	2800	2900	3000	3200	3400	3500	3600	3700
150	40	3.82727	3.82727	0.0153646	0.0616634	0.0193374	7.77666	0.0972493	0.268491	0.0673761	0.0337308	0.0675332	19.8414	0.0592071	0.0161959	0.0158942	7.13777	0.012504	0.0154862	0.0258464	0.0648067	0.0129977	0.026026	0.0260705	0.026115	1.37503	164.939	520.634	185.263	100.343	49.8041	35.0496	188.368	106.741	15.8384	125.026	81.9092	33.2259	31.0324	391.525	263.148	236.062	182.149	44.7289	150.14	225.346	274.616	32.0711	147.469
150	45	4.84389	4.84389	0.0153682	0.0616594	0.0193381	7.77666	0.0972512	0.268489	0.067374	0.0337301	0.0675377	19.8414	0.0591952	0.0161985	0.0158943	7.13778	0.0147981	0.0183255	0.0305867	0.0766919	0.0153758	0.0307979	0.0308514	0.0309041	1.63031	193.968	593.984	184.208	100.342	49.5734	35.0496	188.303	106.741	15.8384	125.026	81.9092	33.2328	31.0324	391.525	263.148	298.915	230.533	56.613	190.017	279.637	331.497	40.5892	147.466
150	50	5.98011	5.98011	0.015365	0.0616637	0.0193373	7.77666	0.0972498	0.268492	0.0673757	0.0337303	0.0675336	19.8414	0.0592075	0.016196	0.0158945	7.13779	0.0173313	0.0214634	0.035822	0.0898189	0.0180151	0.0360697	0.0361313	0.0361932	1.91239	226.147	675.681	183.146	100.341	49.3417	35.0496	188.368	106.741	15.8384	125.026	81.9092	33.2328	31.0324	391.525	263.148	369.018	284.608	69.8889	234.595	336.932	390.145	50.1111	147.469
150	55	5.98011	5.98011	0.015365	0.0616637	0.0193373	7.77666	0.0972498	0.268492	0.0673757	0.0337303	0.0675336	19.8414	0.0592075	0.016196	0.0158945	7.13779	0.0173313	0.0214634	0.035822	0.0898189	0.0180151	0.0360657	0.0361313	0.0361932	1.91239	226.136	675.695	183.146	100.341	49.3417	35.0496	188.303	106.741	15.8384	125.026	81.9092	33.2328	31.0324	391.525	263.148	369.018	284.608	69.8889	234.595	336.932	390.145	50.1111	147.469
150	60	5.98011	5.98011	0.015365	0.0616637	0.0193373	7.77666	0.0972498	0.268492	0.0673757	0.0337303	0.0675336	19.8414	0.0592075	0.016196	0.0158945	7.13779	0.0173313	0.0214634	0.035822	0.0898189	0.0180151	0.0360657	0.0361313	0.0361932	1.91239	226.146	675.696	183.146	100.341	49.3417	35.0496	188.252	106.741	15.8384	125.026	81.9092	33.2328	31.0324	391.525	263.148	369.018	284.608	69.8889	234.595	336.932	390.145	50.1111	147.469
150	65	5.98011	5.98011	0.0153659	0.0616624	0.0193348	7.77666	0.0972501	0.268492	0.0673743	0.033733	0.0675289	19.8415	0.0592363	0.0161908	0.0158939	7.13779	0.0173323	0.0214636	0.0358203	0.0898193	0.0180149	0.0360698	0.0361309	0.0361943	1.91239	226.358	676.591	183.146	100.341	49.3417	35.0496	188.302	106.741	15.8384	125.026	81.9092	33.2328	31.0324	391.525	263.148	369.018	284.608	69.8889	234.595	336.932	390.145	50.1111	147.469
150	70	5.98011	5.98011	0.0153659	0.0616624	0.0193348	7.77666	0.0972501	0.268492	0.0673743	0.033733	0.0675289	19.8415	0.0592363	0.0161908	0.0158939	7.13779	0.0173323	0.0214636	0.0358203	0.0898193	0.0180149	0.0360698	0.0361309	0.0361943	1.91239	226.357	676.59	183.146	100.341	49.3417	35.0496	188.303	106.741	15.8384	125.026	81.9092	33.2328	31.0324	391.525	263.148	369.018	284.608	69.8889	234.595	336.932	390.145	50.1111	147.469
150	75	5.98011	5.98011	0.0153659	0.0616624	0.0193348	7.77666	0.0972501	0.268492	0.0673743	0.033733	0.0675289	19.8415	0.0592363	0.0161908	0.0158939	7.13779	0.0173323	0.0214636	0.0358203	0.0898193	0.0180149	0.0360698	0.0361309	0.0361943	1.91239	226.357	676.591	183.146	100.341	49.3417	35.0496	188.234	106.741	15.8384	125.026	81.9092	33.2328	31.0324	391.525	263.148	369.018	284.608	69.8889	234.595	336.932	390.145	50.1111	147.469
150	80	5.98011	5.98011	0.0153659	0.0616624	0.0193348	7.77666	0.0972501	0.268492	0.0673742	0.0337331	0.0675289	19.8415	0.0592363	0.0161908	0.0158939	7.13779	0.0173323	0.0214636	0.0358203	0.0898193	0.0180147	0.0360699	0.0361309	0.0361943	1.91239	226.576	677.086	183.146	100.341	49.3417	35.0496	188.288	106.741	15.8384	124.952	81.8897	33.2328	31.0324	391.525	263.148	369.018	284.608	69.8889	234.595	336.932	390.145	50.1111	147.469
150	85	5.98011	5.98011	0.0153659	0.0616624	0.0193348	7.77666	0.09725	0.268493	0.0673736	0.0337334	0.0675286	19.8415	0.0592364	0.0161908	0.0158937	7.13779	0.0173324	0.0214636	0.0358203	0.089819	0.0180151	0.0360699	0.0361306	0.0361944	1.91239	226.581	677.086	183.146	100.341	49.3417	35.0496	188.503	106.741	15.8384	125.026	81.9092	33.2328	31.0324	391.525	263.148	369.018	284.608	69.8889	234.595	336.932	390.145	50.1111	147.469
150	90	5.98011	5.98011	0.0153671	0.061662	0.0193375	7.77666	0.0972465	0.268491	0.06738	0.0337272	0.0675336	19.8414	0.0592455	0.0162064	0.0158939	7.13779	0.0173325	0.0214632	0.0358216	0.0898189	0.0180136	0.0360713	0.0361328	0.036192	1.91239	226.636	678.735	183.146	100.341	49.3417	35.0496	188.292	106.741	15.8384	124.476	81.8344	33.2328	31.0324	391.525	263.148	369.1	284.608	69.9193	234.595	336.932	390.145	50.1111	147.345
150	95	5.98011	5.98011	0.0153671	0.061662	0.0193375	7.77666	0.0972465	0.268491	0.06738	0.0337272	0.0675336	19.8414	0.0592455	0.0162064	0.0158939	7.13779	0.0173325	0.0214632	0.0358216	0.0898189	0.0180136	0.0360713	0.0361328	0.036192	1.91239	226.638	678.74	183.146	100.341	49.3417	35.0496	188.368	106.741	15.8384	124.476	81.8344	33.2328	31.0324	391.525	263.148	369.1	284.608	69.9193	234.595	336.932	390.145	50.1111	147.345
155	40	3.1682	3.16821	0.0142038	0.0570036	0.0178766	7.18898	0.314956	0.34932	0.146974	0.205431	0.223804	17.4584	0.0547334	0.0149718	0.0146928	3.7412	0.00918226	0.011371	0.0189782	0.0475849	0.00954463	0.0191093	0.0191422	0.0191746	1.01317	124.845	383.116	130.416	66.3138	34.1307	24.2533	130.264	73.8617	10.9597	86.5141	56.6788	14.9854	13.9359	361.937	243.261	197.245	150.783	37.4871	126.546	181.75	210.455	27.0313	79.5485
155	45	4.13806	4.13806	0.0166123	0.0666709	0.0209078	8.40817	0.105146	0.290295	0.0728474	0.03647	0.0730172	21.4526	0.064015	0.0175112	0.0171848	7.71739	0.0135194	0.0167439	0.0279454	0.0700693	0.0140533	0.0281394	0.0281875	0.0282357	1.48669	179.033	565.441	200.308	108.491	53.8484	37.8959	203.559	115.409	17.1245	135.178	88.5606	35.9241	33.5524	423.318	284.516	257.625	196.94	48.9627	165.284	248.078	302.317	35.3061	162.344
155	50	5.23724	5.23724	0.0166114	0.0666718	0.0209055	8.40817	0.105145	0.290294	0.0728495	0.0364693	0.0730154	21.4526	0.0640387	0.0175216	0.017185	7.7174	0.0159989	0.0198143	0.0330712	0.0829186	0.0166306	0.0332945	0.0333541	0.0334162	1.7627	210.592	645.349	199.168	108.49	53.599	37.8959	203.665	115.409	17.1245	135.178	88.5606	35.9313	33.5524	423.318	284.516	326.066	249.253	61.9712	209.185	307.844	364.935	44.6835	162.341
155	55	6.46573	6.46573	0.0166127	0.0666711	0.0209075	8.40817	0.105147	0.290241	0.072847	0.0364694	0.0730177	21.4526	0.0640155	0.0175112	0.0171851	7.71742	0.0187387	0.0232063	0.0387309	0.0971126	0.019477	0.0389988	0.0390654	0.0391322	2.06769	245.58	734.326	198.018	108.489	53.3484	37.8959	203.595	115.409	17.1245	135.178	88.5606	35.9313	33.5523	423.318	284.516	402.54	307.719	76.5042	258.257	370.918	429.499	55.1658	162.344
155	60	6.46573	6.46573	0.0166127	0.0666711	0.0209075	8.40817	0.105147	0.290295	0.072847	0.0364694	0.0730177	21.4526	0.0640155	0.0175112	0.0171851	7.71742	0.0187387	0.0232063	0.0387309	0.0971126	0.019478	0.0389968	0.0390654	0.0391322	2.06769	245.58	734.325	198.018	108.489	53.3484	37.8959	204.707	115.409	17.1245	135.178	88.5606	35.9313	33.5523	423.318	284.516	402.54	307.719	76.5042	258.257	370.918	429.499	55.1658	162.344
155	65	6.46573	6.46573	0.0166151	0.066669	0.0209087	8.40817	0.105147	0.290295	0.0728472	0.036471	0.0730177	21.4526	0.0639366	0.0175066	0.0171845	7.71742	0.0187397	0.0232026	0.0387348	0.0971126	0.0194766	0.0389965	0.0390671	0.0391303	2.06769	245.576	734.327	198.018	108.489	53.3484	37.8959	203.665	115.409	17.1245	135.178	88.5606	35.9313	33.5523	423.318	284.516	402.54	307.719	76.5042	258.257	370.918	429.499	55.1658	162.344
155	70	6.46573	6.46573	0.0166151	0.066669	0.0209087	8.40817	0.105147	0.290295	0.0728472	0.036471	0.0730177	21.4526	0.0639366	0.0175066	0.0171845	7.71742	0.0187397	0.0232026	0.0387348	0.0971126	0.0194764	0.0389918	0.0390671	0.0391303	2.06769	245.579	734.326	198.018	108.489	53.3484	37.8959	203.646	115.409	17.1245	135.178	88.5606	35.9313	33.5523	423.318	284.516	402.54	307.719	76.5042	258.257	370.918	429.499	55.1658	162.344
155	75	6.46573	6.46573	0.0166151	0.066669	0.0209087	8.40817	0.105139	0.290295	0.0728472	0.036471	0.0730177	21.4526	0.0639366	0.0175066	0.0171845	7.71742	0.0187397	0.0232026	0.0387348	0.0971126	0.0194744	0.0389867	0.0390671	0.0391303	2.06769	245.8	735.287	198.018	108.489	53.3484	37.8959	203.616	115.409	17.1245	135.178	88.5606	35.9313	33.5523	423.318	284.516	402.441	307.719	76.5042	258.257	370.918	429.499	55.1658	162.344
155	80	6.46573	6.46573	0.0166151	0.066669	0.0209087	8.40817	0.105147	0.290295	0.0728472	0.036471	0.0730177	21.4526	0.0639366	0.0175066	0.0171845	7.71742	0.0187397	0.0232	0.0387348	0.0971126	0.0194764	0.0389918	0.0390671	0.0391303	2.06769	245.807	735.271	198.018	108.489	53.3484	37.8959	203.616	115.409	17.1245	135.178	88.5606	35.9313	33.5523	423.318	284.516	402.54	307.719	76.5042	258.257	370.918	429.499	55.1658	162.344
155	85	6.46573	6.46573	0.0166151	0.066669	0.0209087	8.40817	0.105147	0.290295	0.0728472	0.036471	0.0730177	21.4526	0.0639366	0.0175066	0.0171845	7.71742	0.0187397	0.0232026	0.0387348	0.0971126	0.0194766	0.0389867	0.0390671	0.0391303	2.06769	245.806	735.287	198.018	108.489	53.3484	37.8959	204.337	115.409	17.1245	135.178	88.5606	35.9313	33.5523	423.318	284.516	402.54	307.719	76.5042	258.257	370.918	429.499	55.1658	162.344
155	90	6.46573	6.46573	0.0166151	0.066669	0.0209087	8.40817	0.105147	0.290295	0.0728472	0.036471	0.0730177	21.4526	0.0639366	0.0175066	0.0171845	7.71742	0.0187397	0.0232026	0.0387348	0.0971126	0.0194789	0.0389965	0.0390671	0.0391303	2.06769	246.043	735.829	198.018	108.489	53.3484	37.8957	203.412	115.409	17.1245	135.099	88.5396	35.9313	33.5523	423.318	284.516	402.54	307.719	76.5042	258.257	370.918	429.499	55.1658	162.344
155	95	6.46573	6.46573	0.0166151	0.066669	0.0209087	8.40817	0.105147	0.290295	0.0728472	0.036471	0.0730177	21.4526	0.0639366	0.0175066	0.0171845	7.71742	0.0187397	0.0231971	0.0387348	0.0971126	0.0194789	0.0389867	0.0390671	0.0391303	2.06769	246.043	735.827	198.018	108.489	53.3484	37.8957	203.564	115.409	17.1245	135.099	88.5396	35.9313	33.5523	423.318	284.516	402.54	307.719	76.5042	258.257	370.918	429.499	55.1658	162.344
155	100	6.46573	6.46573	0.0166129	0.0666704	0.0209082	8.40817	0.105144	0.290297	0.0728447	0.0364685	0.0730194	21.4526	0.063937	0.0175278	0.0171848	7.71742	0.0187399	0.0232048	0.0387321	0.0971125	0.0194748	0.0389935	0.0390642	0.039133	2.06769	246.11	737.637	198.018	108.489	53.3484	37.8957	203.665	115.409	17.1245	134.584	88.4798	35.9313	33.5524	423.318	284.516	402.511	307.72	76.531	258.257	370.918	429.499	55.1658	162.207
155	105	6.46573	6.46573	0.0166129	0.0666704	0.0209082	8.40817	0.105144	0.290297	0.0728447	0.0364685	0.0730194	21.4526	0.063937	0.0175278	0.0171848	7.71742	0.0187399	0.0232048	0.0387321	0.0971125	0.0194755	0.0389996	0.0390642	0.039133	2.06769	246.108	737.637	198.018	108.489	53.3484	37.8957	204.116	115.409	17.1245	134.584	88.4798	35.9313	33.5524	423.318	284.516	402.61	307.72	76.531	258.257	370.918	429.499	55.1658	162.207
155	110	6.46573	6.46573	0.0166129	0.0666704	0.0209082	8.40817	0.105122	0.290297	0.0728447	0.0364685	0.0730194	21.4526	0.063937	0.0175278	0.0171848	7.71742	0.0187399	0.0232048	0.0387321	0.0971125	0.0194779	0.0389996	0.0390642	0.039133	2.06769	246.109	737.628	198.018	108.489	53.3484	37.8957	204.086	115.409	17.1245	134.584	88.4798	35.9313	33.5524	423.318	284.516	402.61	307.72	76.531	258.257	370.918	429.499	55.1658	162.207
155	115	6.46573	6.46573	0.016613	0.0666707	0.0209076	8.40817	0.105144	0.290297	0.0728444	0.0364693	0.0730187	21.4526	0.0639372	0.0175279	0.0171845	7.71742	0.01874	0.0232048	0.038732	0.0971122	0.0194784	0.0389946	0.0390642	0.0391328	2.06769	246.109	737.638	198.018	108.489	53.3484	37.8957	203.956	115.409	17.1245	134.584	88.4798	35.9313	33.5524	423.318	284.516	402.61	307.72	76.531	258.257	370.918	429.499	55.1658	162.207
160	40	3.41871	3.41871	0.0153267	0.0615106	0.01929	7.75738	0.339859	0.37694	0.158595	0.221673	0.241499	18.8388	0.0590608	0.0161556	0.0158545	4.037	0.00990826	0.01227	0.0204788	0.0513472	0.0102993	0.0206202	0.0206557	0.0206906	1.09327	135.251	415.295	140.727	71.5569	36.8293	26.171	140.928	79.7016	11.8262	93.3545	61.1601	16.1702	15.0379	390.554	262.495	214.626	162.704	40.9236	138.868	199.446	230.946	29.6633	87.2942
160	45	3.41871	3.41871	0.0153267	0.0615106	0.01929	7.75738	0.339847	0.37694	0.158595	0.221673	0.241499	18.8388	0.0590608	0.0161556	0.0158545	4.037	0.00990826	0.01227	0.0204788	0.0513472	0.0102993	0.0206202	0.0206557	0.0206906	1.09327	135.252	415.295	140.727	71.5569	36.8293	26.171	140.651	79.7016	11.8262	93.3545	61.1601	16.1702	15.0379	390.554	262.495	214.626	162.704	40.9236	138.868	199.446	230.946	29.6633	87.2942
160	50	4.46524	4.46524	0.0179257	0.0719421	0.0225609	9.07295	0.11346	0.313247	0.078607	0.0393535	0.0787904	23.1488	0.0690763	0.0188957	0.0185435	8.32756	0.0145884	0.0180677	0.0301523	0.0756094	0.0151644	0.0303643	0.0304163	0.0304681	1.60425	193.903	612.784	216.146	117.069	58.1059	40.892	219.733	124.534	18.4785	145.866	95.5628	38.7645	36.2052	456.789	307.011	280.328	212.511	53.4512	181.378	272.232	331.753	38.7438	178.151
160	55	5.65133	5.65133	0.0179269	0.0719438	0.0225586	9.07296	0.113459	0.31324	0.0786123	0.0393539	0.0787905	23.1488	0.0691019	0.0189064	0.0185433	8.32758	0.0172649	0.0213822	0.0356836	0.0894742	0.0179473	0.0359322	0.035992	0.0360568	1.90207	228.142	699.58	214.914	117.068	57.8368	40.892	219.714	124.534	18.4785	145.866	95.5628	38.7723	36.2052	456.789	307.011	354.799	268.96	67.6517	229.554	337.819	400.471	49.0345	178.149
160	60	6.97694	6.97694	0.017928	0.0719417	0.0225581	9.07295	0.11346	0.31325	0.0786101	0.0393492	0.0787895	23.1488	0.0690879	0.0188921	0.0185448	8.32759	0.0202199	0.0250403	0.041796	0.10479	0.021018	0.0420829	0.0421524	0.0422263	2.23118	266.091	796.236	213.674	117.067	57.5665	40.892	219.767	124.534	18.4785	145.866	95.5628	38.7723	36.2052	456.789	307.011	438.013	332.049	83.5175	283.404	407.033	471.319	60.5372	178.151
160	65	6.97694	6.97695	0.0179262	0.0719425	0.0225607	9.07295	0.11346	0.313247	0.0786067	0.0393529	0.0787909	23.1488	0.0690769	0.0188957	0.0185438	8.32759	0.0202203	0.0250381	0.0417882	0.104791	0.0210181	0.0420823	0.0421541	0.0422263	2.23118	266.085	796.237	213.674	117.067	57.5666	40.892	219.638	124.534	18.4785	145.866	95.5628	38.7723	36.2052	456.789	307.011	438.013	332.049	83.5175	283.404	407.033	471.319	60.5372	178.151
160	70	6.97694	6.97694	0.017928	0.0719417	0.0225581	9.07295	0.11346	0.31325	0.0786101	0.0393492	0.0787895	23.1488	0.0690879	0.0188921	0.0185448	8.32759	0.0202199	0.0250403	0.041796	0.10479	0.021018	0.0420829	0.0421524	0.0422263	2.23118	266.089	796.238	213.674	117.067	57.5665	40.892	219.687	124.534	18.4785	145.866	95.5628	38.7723	36.2052	456.789	307.011	438.013	332.049	83.5175	283.404	407.033	471.319	60.5372	178.151
160	75	6.97694	6.97694	0.017928	0.0719417	0.0225581	9.07295	0.11346	0.31325	0.0786101	0.0393492	0.0787895	23.1488	0.0690879	0.0188921	0.0185448	8.32759	0.0202199	0.0250403	0.041796	0.10479	0.021018	0.0420829	0.0421524	0.0422263	2.23118	266.091	796.226	213.674	117.067	57.5665	40.892	219.691	124.534	18.4785	145.866	95.5628	38.7723	36.2052	456.789	307.011	438.013	332.049	83.5175	283.404	407.033	471.319	60.5372	178.151
160	80	6.97694	6.97694	0.017928	0.0719417	0.0225581	9.07295	0.11346	0.31325	0.0786101	0.0393492	0.0787895	23.1488	0.0690879	0.0188921	0.0185448	8.32759	0.0202199	0.0250403	0.041796	0.10479	0.021018	0.0420829	0.0421524	0.0422263	2.23118	266.336	797.279	213.674	117.067	57.5666	40.892	219.714	124.534	18.4785	145.866	95.5628	38.7723	36.2052	456.789	307.011	438.013	332.049	83.5175	283.404	407.033	471.319	60.5372	178.151
160	85	6.97694	6.97694	0.017928	0.0719417	0.0225581	9.07295	0.11346	0.31325	0.0786101	0.0393492	0.0787895	23.1488	0.0690879	0.0188921	0.0185448	8.32759	0.0202199	0.0250403	0.041796	0.10479	0.021018	0.0420829	0.0421524	0.0422263	2.23118	266.326	797.263	213.674	117.067	57.5666	40.892	219.664	124.534	18.4785	145.866	95.5628	38.7723	36.2052	456.789	307.011	438.013	332.049	83.5175	283.404	407.033	471.319	60.5372	178.151
160	90	6.97694	6.97694	0.017928	0.0719417	0.0225581	9.07295	0.11346	0.31325	0.0786101	0.0393492	0.0787895	23.1488	0.0690879	0.0188921	0.0185448	8.32759	0.0202199	0.0250403	0.041796	0.10479	0.021018	0.0420829	0.0421524	0.0422263	2.23118	266.335	797.28	213.674	117.067	57.5666	40.892	219.75	124.534	18.4785	145.866	95.5628	38.7723	36.2052	456.789	307.011	438.013	332.049	83.5175	283.404	407.033	471.319	60.5372	178.151
160	95	6.97694	6.97694	0.017928	0.0719417	0.0225581	9.07295	0.11346	0.31325	0.0786101	0.0393492	0.0787895	23.1488	0.0690879	0.0188921	0.0185448	8.32759	0.0202199	0.0250403	0.041796	0.10479	0.021018	0.0420829	0.0421524	0.0422263	2.23118	266.591	797.837	213.674	117.067	57.5666	40.892	219.626	124.534	18.4785	145.781	95.54	38.7723	36.2052	456.789	307.011	438.013	332.049	83.5175	283.404	407.033	471.319	60.5372	178.151
160	100	6.97694	6.97694	0.017928	0.0719417	0.0225581	9.07295	0.11346	0.31325	0.0786101	0.0393492	0.0787895	23.1488	0.0690879	0.0188921	0.0185448	8.32759	0.0202199	0.0250403	0.041796	0.10479	0.021018	0.0420829	0.0421524	0.0422263	2.23118	266.59	797.84	213.674	117.067	57.5666	40.892	219.724	124.534	18.4785	145.781	95.54	38.7723	36.2052	456.789	307.011	438.013	332.049	83.5175	283.404	407.033	471.319	60.5372	178.151
160	105	6.97694	6.97694	0.017928	0.0719417	0.0225581	9.07295	0.11346	0.31325	0.0786101	0.0393492	0.0787895	23.1488	0.0690879	0.0187033	0.0185448	8.32759	0.0202199	0.0250403	0.041796	0.10479	0.021018	0.0420829	0.0421524	0.0422263	2.23118	266.591	797.858	213.674	117.067	57.5666	40.892	219.767	124.534	18.4785	145.781	95.54	38.7723	36.2052	456.789	307.011	438.013	332.049	83.5175	283.404	407.033	471.319	60.5372	178.151
160	110	6.97694	6.97694	0.0179284	0.0719434	0.0225565	9.07295	0.113459	0.313247	0.0786092	0.039357	0.0787874	23.1488	0.0690984	0.0189103	0.0185438	8.32759	0.0202213	0.0250409	0.0417942	0.104789	0.0210187	0.0420823	0.0421528	0.0422267	2.23118	266.663	799.825	213.674	117.067	57.5666	40.892	219.727	124.534	18.4785	145.225	95.4755	38.7723	36.2052	456.789	307.011	438.074	332.049	83.5402	283.404	407.033	471.319	60.5373	178.002
160	115	6.97694	6.97694	0.0179284	0.0719434	0.0225565	9.07295	0.113459	0.313247	0.0786092	0.039357	0.0787874	23.1488	0.0690984	0.0189103	0.0185438	8.32759	0.0202213	0.0250409	0.0417942	0.104789	0.0210187	0.0420733	0.0421528	0.0422267	2.23118	266.663	799.83	213.674	117.067	57.5666	40.892	219.727	124.534	18.4785	145.225	95.4755	38.7723	36.2052	456.789	307.011	438.074	332.049	83.5402	283.404	407.033	471.319	60.5373	178.002
160	120	6.97694	6.97694	0.0179284	0.0719434	0.0225565	9.07295	0.113459	0.313247	0.0786092	0.039357	0.0787874	23.1488	0.0690984	0.0189103	0.0185438	8.32759	0.0202213	0.0250409	0.0417942	0.104789	0.0210187	0.0420802	0.0421528	0.0422267	2.23118	266.659	799.829	213.674	117.067	57.5666	40.892	219.676	124.534	18.4785	145.225	95.4755	38.7723	36.2052	456.789	307.011	438.074	332.049	83.5402	283.404	407.033	471.319	60.5373	178.002
160	125	6.97694	6.97694	0.0179284	0.0719434	0.0225565	9.07295	0.113459	0.313247	0.0786092	0.039357	0.0787874	23.1488	0.0690984	0.0189103	0.0185438	8.32759	0.0202213	0.0250409	0.0417942	0.104789	0.0210187	0.0420802	0.0421528	0.0422267	2.23118	266.663	799.827	213.674	117.067	57.5666	40.892	219.695	124.534	18.4785	145.225	95.4755	38.7723	36.2052	456.789	307.011	438.074	332.049	83.5402	283.404	407.033	471.319	60.5373	178.002
160	130	6.97694	6.97694	0.0179284	0.0719434	0.0225565	9.07295	0.113459	0.313247	0.0786092	0.039357	0.0787874	23.1488	0.0690984	0.0189103	0.0185438	8.32759	0.0202213	0.0250375	0.0417887	0.104789	0.0210187	0.0420823	0.0421528	0.0422267	2.23118	266.662	799.828	213.674	117.067	57.5666	40.892	219.657	124.534	18.4785	145.225	95.4755	38.7723	36.2052	456.789	307.011	438.074	332.049	83.5402	283.404	407.033	471.319	60.5373	178.002
165	40	3.68207	3.68207	0.0165074	0.0662491	0.0207761	8.35498	0.36604	0.405978	0.170812	0.23875	0.260104	20.2901	0.0636107	0.0174002	0.0170758	4.348	0.0106716	0.0132153	0.0220564	0.0553027	0.0110927	0.0222087	0.0222469	0.0222845	1.17749	146.219	449.22	151.568	77.0694	39.6664	28.187	151.486	85.8415	12.7373	100.546	65.8717	17.4159	16.1963	420.641	282.716	232.992	175.238	44.5607	151.939	218.219	252.683	32.4551	95.5102
165	45	3.68207	3.68207	0.0165074	0.0662491	0.0207761	8.35498	0.36604	0.405978	0.170812	0.23875	0.260104	20.2901	0.0636107	0.0174002	0.0170758	4.348	0.0106716	0.0132153	0.0220564	0.0553027	0.0110927	0.0222087	0.0222469	0.0222845	1.17749	146.22	449.221	151.568	77.0694	39.6664	28.187	151.414	85.8415	12.7373	100.546	65.8717	17.4159	16.1963	420.641	282.716	232.859	175.238	44.5607	151.939	218.219	252.683	32.4551	95.5102
165	50	4.80924	4.80924	0.0193062	0.0774822	0.0243002	9.77191	0.122199	0.337383	0.0846611	0.0423827	0.0848594	24.9322	0.074396	0.0203615	0.0199728	8.96909	0.0157106	0.0194606	0.032477	0.0814345	0.0163323	0.0327028	0.0327581	0.032817	1.72783	209.686	662.684	232.796	126.088	62.5822	44.0423	236.698	134.127	19.902	157.103	102.925	41.7507	38.9944	491.978	330.663	304.316	228.882	58.2017	198.45	297.856	362.978	42.3904	194.918
165	55	6.08669	6.08669	0.0193057	0.0774812	0.0243007	9.77191	0.122199	0.337382	0.0846623	0.0423834	0.0848593	24.9322	0.074397	0.0203615	0.0199726	8.9691	0.0185933	0.0230286	0.038433	0.0963692	0.0193309	0.0386979	0.0387663	0.0388351	2.0486	246.637	756.758	231.471	126.087	62.2923	44.0422	236.698	134.127	19.902	157.103	102.925	41.7593	38.9944	491.978	330.663	385.158	289.68	73.6639	251.16	369.616	438.164	53.6497	194.916
165	60	7.51443	7.51442	0.0193084	0.0774847	0.0242989	9.7719	0.122205	0.337371	0.0846651	0.0423879	0.0848546	24.9322	0.0744162	0.0203502	0.0199728	8.96912	0.0217773	0.0269704	0.0450137	0.112864	0.022635	0.0453263	0.0454001	0.0454807	2.40305	287.709	861.519	230.136	126.085	62.0012	44.0423	236.698	134.127	19.902	157.103	102.925	41.7593	38.9943	491.978	330.663	475.495	357.63	90.9403	310.078	445.344	515.679	66.235	194.918
165	65	7.51442	7.51443	0.0193072	0.0774847	0.0242986	9.7719	0.122201	0.337378	0.0846623	0.0423845	0.0848606	24.9322	0.0743983	0.0203514	0.0199725	8.96912	0.021778	0.0269701	0.0450127	0.112864	0.0226373	0.0453242	0.0454015	0.0454792	2.40305	287.709	861.523	230.136	126.085	62.0012	44.0423	236.616	134.127	19.902	157.103	102.925	41.7593	38.9944	491.978	330.663	475.393	357.63	90.9403	310.078	445.344	515.679	66.235	194.918
165	70	7.51442	7.51443	0.0193072	0.0774847	0.0242986	9.7719	0.122201	0.337378	0.0846623	0.0423845	0.0848606	24.9322	0.0743983	0.0203514	0.0199725	8.96912	0.021778	0.0269701	0.0450127	0.112864	0.0226373	0.045319	0.0454015	0.0454792	2.40305	287.709	861.522	230.136	126.085	62.0012	44.0423	236.61	134.127	19.902	157.103	102.925	41.7593	38.9944	491.978	330.663	475.495	357.63	90.9403	310.078	445.344	515.679	66.235	194.918
165	75	7.51442	7.51443	0.0193072	0.0774847	0.0242986	9.7719	0.122201	0.337378	0.0846623	0.0423845	0.0848606	24.9322	0.0743983	0.0203514	0.0199725	8.96912	0.021778	0.0269701	0.0450127	0.112864	0.0226373	0.045319	0.0454015	0.0454792	2.40305	287.708	861.522	230.136	126.085	62.0012	44.0423	236.616	134.127	19.902	157.103	102.925	41.7593	38.9944	491.978	330.663	475.495	357.63	90.9403	310.078	445.344	515.679	66.235	194.918
165	80	7.51443	7.51442	0.0193084	0.0774847	0.0242989	9.7719	0.122205	0.337371	0.0846651	0.0423879	0.0848546	24.9322	0.0744162	0.0203502	0.0199728	8.96912	0.0217773	0.0269704	0.0450137	0.112864	0.022635	0.0453263	0.0454001	0.0454807	2.40305	287.709	861.523	230.136	126.085	62.0012	44.0423	236.616	134.127	19.902	157.103	102.925	41.7593	38.9943	491.978	330.663	475.495	357.63	90.9403	310.078	445.344	515.679	66.235	194.918
165	85	7.51443	7.51442	0.0193084	0.0774847	0.0242989	9.7719	0.122205	0.337371	0.0846651	0.0423879	0.0848546	24.9322	0.0744162	0.0203502	0.0199728	8.96912	0.0217773	0.0269704	0.0450137	0.112864	0.022635	0.0453211	0.0454001	0.0454807	2.40305	287.972	862.642	230.136	126.085	62.0013	44.0423	236.574	134.127	19.902	157.103	102.925	41.7593	38.9943	491.978	330.663	475.495	357.63	90.9403	310.078	445.344	515.679	66.235	194.918
165	90	7.51443	7.51442	0.0193084	0.0774847	0.0242989	9.7719	0.122205	0.337371	0.0846651	0.0423879	0.0848546	24.9322	0.0744162	0.0203502	0.0199728	8.96912	0.0217773	0.0269704	0.0450137	0.112864	0.022635	0.0453263	0.0454001	0.0454807	2.40305	287.973	862.646	230.136	126.085	62.0013	44.0423	236.698	134.127	19.902	157.103	102.925	41.7593	38.9943	491.978	330.663	475.375	357.63	90.9403	310.078	445.344	515.679	66.235	194.918
165	95	7.51443	7.51442	0.0193084	0.0774847	0.0242989	9.7719	0.122205	0.337371	0.0846651	0.0423879	0.0848546	24.9322	0.0744162	0.0203502	0.0199728	8.96912	0.0217773	0.0269704	0.0450137	0.112864	0.022635	0.0453263	0.0454001	0.0454807	2.40305	287.974	862.642	230.136	126.085	62.0013	44.0423	236.698	134.127	19.902	157.103	102.925	41.7593	38.9943	491.978	330.663	475.495	357.63	90.9403	310.078	445.344	515.679	66.235	194.918
165	100	7.51443	7.51442	0.0193084	0.0774847	0.0242989	9.7719	0.122205	0.337371	0.0846651	0.0423879	0.0848546	24.9322	0.0744162	0.0203502	0.0199728	8.96912	0.0217773	0.0269704	0.0450137	0.112864	0.022635	0.0453207	0.0454001	0.0454807	2.40305	288.248	863.269	230.136	126.085	62.0013	44.0423	237.648	134.127	19.902	157.011	102.9	41.7593	38.9943	491.978	330.663	475.495	357.63	90.9403	310.078	445.344	515.679	66.235	194.918
165	105	7.51443	7.51442	0.0193084	0.0774847	0.0242989	9.7719	0.122205	0.337371	0.0846651	0.0423879	0.0848546	24.9322	0.0744162	0.0203502	0.0199728	8.96912	0.0217773	0.0269704	0.0450137	0.112864	0.0226339	0.0453235	0.0454001	0.0454807	2.40305	288.248	863.264	230.136	126.085	62.0013	44.0423	236.475	134.127	19.902	157.011	102.9	41.7593	38.9943	491.978	330.663	475.495	357.63	90.9403	310.078	445.344	515.679	66.235	194.918
165	110	7.51443	7.51442	0.0193071	0.0774828	0.0242989	9.7719	0.122203	0.337376	0.0846617	0.0423902	0.084856	24.9322	0.0744163	0.0203575	0.0199728	8.96912	0.0217774	0.0269691	0.0450142	0.112864	0.0226359	0.0453251	0.0454025	0.0454796	2.40305	288.327	865.406	230.136	126.085	62.0013	44.0422	236.673	134.127	19.902	156.412	102.831	41.7593	38.9944	491.978	330.663	475.543	357.63	90.9582	310.078	445.344	515.679	66.235	194.754
165	115	7.51443	7.51442	0.0193071	0.0774828	0.0242989	9.7719	0.122203	0.337376	0.0846229	0.0423902	0.084856	24.9322	0.0744163	0.0202873	0.0199728	8.96912	0.0217774	0.0269691	0.0450142	0.112864	0.0226359	0.0453251	0.0454025	0.0454796	2.40305	288.322	865.41	230.136	126.085	62.0013	44.0422	237.162	134.127	19.902	156.412	102.831	41.7593	38.9944	491.978	330.663	475.343	357.63	90.9582	310.078	445.344	515.679	66.235	194.754
165	120	7.51443	7.51442	0.0193071	0.0774828	0.0242989	9.7719	0.122203	0.337376	0.0846617	0.0423902	0.084856	24.9322	0.0744163	0.0203575	0.0199728	8.96912	0.0217774	0.0269691	0.0450142	0.112864	0.0226359	0.0453251	0.0454025	0.0454796	2.40305	288.327	865.406	230.136	126.085	62.0013	44.0422	236.698	134.127	19.902	156.412	102.831	41.7593	38.9944	491.978	330.663	475.543	357.63	90.9582	310.078	445.344	515.679	66.235	194.754
165	125	7.51443	7.51442	0.0193071	0.0774828	0.0242989	9.7719	0.122203	0.337376	0.0846617	0.0423902	0.084856	24.9322	0.0744163	0.0203575	0.0199728	8.96912	0.0217774	0.0269691	0.0450142	0.112864	0.0226359	0.0453251	0.0454025	0.0454796	2.40305	288.327	865.409	230.136	126.085	62.0013	44.0422	237.158	134.127	19.902	156.412	102.831	41.7593	38.9944	491.978	330.663	475.543	357.63	90.9582	310.078	445.344	515.679	66.235	194.754
165	130	7.51443	7.51442	0.0193071	0.0774828	0.0242989	9.7719	0.122203	0.337376	0.0846617	0.0423902	0.084856	24.9322	0.0744163	0.0203575	0.0199728	8.96912	0.0217774	0.0269691	0.0450142	0.112864	0.0226359	0.0453251	0.0454025	0.0454796	2.40305	288.326	865.408	230.136	126.085	62.0013	44.0422	236.698	134.127	19.902	156.412	102.831	41.7593	38.9944	491.978	330.663	475.32	357.63	90.9582	310.078	445.344	515.679	66.235	194.754
170	45	3.95862	3.95862	0.0177473	0.071225	0.0223365	8.98251	0.393533	0.43647	0.183642	0.256682	0.27964	21.8141	0.0683884	0.018707	0.0183584	4.67456	0.0114731	0.0142079	0.0237102	0.0594564	0.0119259	0.0238767	0.0239179	0.0239584	1.26593	157.764	484.936	162.952	82.858	42.6457	30.3041	162.864	92.289	13.694	108.098	70.8192	18.724	17.4127	452.234	303.951	252.369	188.4	48.4041	165.778	238.095	275.7	35.4115	104.21
170	50	3.95862	3.95862	0.0177473	0.071225	0.0223365	8.98251	0.393533	0.43647	0.183642	0.256682	0.27964	21.8141	0.0683884	0.018707	0.0183584	4.67456	0.0114731	0.0142079	0.023713	0.0594564	0.0119259	0.0238767	0.0239179	0.0239584	1.26593	157.764	484.942	162.952	82.858	42.6457	30.3041	162.864	92.289	13.694	108.098	70.8192	18.724	17.4127	452.234	303.951	252.369	188.4	48.4041	165.778	238.095	275.7	35.4115	104.21
170	55	5.17045	5.17045	0.0207567	0.0833041	0.0261239	10.5059	0.131379	0.362717	0.0910215	0.0455686	0.0912338	26.8048	0.0799856	0.0218799	0.0214722	9.64275	0.0168923	0.0209212	0.0349068	0.0875505	0.0175593	0.0351598	0.0352199	0.035247	1.8576	226.067	715.217	250.281	135.558	67.2827	47.3502	254.433	144.201	21.3969	168.903	110.655	44.8866	41.9231	528.929	355.499	329.624	246.073	63.2217	216.527	324.986	396.041	46.2517	212.675
170	60	6.54384	6.54384	0.020757	0.0833058	0.0261223	10.5059	0.131381	0.362648	0.0910272	0.0455585	0.0912363	26.8048	0.0799906	0.0218691	0.0214728	9.64277	0.0199909	0.0247582	0.0413199	0.103606	0.0207795	0.0416083	0.0416772	0.0417498	2.20246	266.101	816.96	248.857	135.557	66.971	47.3502	254.34	144.201	21.3969	168.903	110.655	44.8957	41.9231	528.929	355.499	417.187	311.437	80.0169	274.039	403.286	478.078	58.5369	212.671
170	65	7.29114	7.29114	0.0207558	0.0833089	0.0261199	10.5059	0.13138	0.362716	0.0910222	0.0455666	0.0912369	26.8048	0.0799836	0.0218794	0.0214724	9.64277	0.0216619	0.0268278	0.0447723	0.112266	0.0225136	0.0450834	0.0451603	0.045239	2.38848	287.707	872.067	248.139	135.556	66.8146	47.3502	254.475	144.201	21.3969	168.903	110.655	44.8957	41.9231	528.929	355.499	464.824	347.003	89.1525	305.337	443.28	519.281	65.2222	212.675
170	70	8.07882	8.07882	0.0207573	0.0833044	0.0261237	10.5059	0.131379	0.362718	0.0910211	0.0455679	0.0912343	26.8048	0.0799863	0.02188	0.0214725	9.64278	0.0234137	0.0289958	0.0483936	0.12134	0.0243375	0.0487284	0.0488116	0.048895	2.58354	310.466	930.271	247.421	135.556	66.658	47.3502	254.388	144.201	21.3969	168.903	110.655	44.8957	41.9231	528.929	355.499	515.04	384.49	98.7838	338.323	485.91	562.653	72.2684	212.675
170	75	8.07882	8.07882	0.0207596	0.0833058	0.0261206	10.5059	0.131382	0.362715	0.091018	0.0455687	0.0912371	26.8048	0.0799827	0.0218772	0.0214724	9.64278	0.0234143	0.0289959	0.0483939	0.121341	0.0243392	0.0487264	0.0488117	0.0488965	2.58354	310.46	930.269	247.421	135.556	66.658	47.3502	254.403	144.201	21.3969	168.903	110.655	44.8957	41.9231	528.929	355.499	515.04	384.49	98.7838	338.323	485.91	562.653	72.2684	212.675
170	80	8.07882	8.07882	0.0207596	0.0833058	0.0261206	10.5059	0.131382	0.362715	0.091018	0.0455687	0.0912371	26.8048	0.0799827	0.0218772	0.0214724	9.64278	0.0234143	0.0289959	0.0483939	0.12125	0.0243329	0.0487135	0.0488117	0.0488965	2.58354	310.466	930.263	247.421	135.556	66.658	47.3502	254.392	144.201	21.3969	168.903	110.655	44.8957	41.9231	528.929	355.499	515.04	384.49	98.7838	338.323	485.91	562.653	72.2684	212.675
170	85	8.07882	8.07882	0.0207602	0.0833054	0.0261209	10.5059	0.131383	0.362714	0.091018	0.045569	0.0912378	26.8048	0.0799828	0.0218778	0.0214722	9.64278	0.0234143	0.0289959	0.0483939	0.121311	0.0243347	0.0487263	0.0488117	0.0488966	2.58354	310.462	930.271	247.421	135.556	66.658	47.3502	254.312	144.201	21.3969	168.903	110.655	44.8957	41.9231	528.929	355.499	515.04	384.49	98.7838	338.323	485.91	562.653	72.2684	212.675
170	90	8.07882	8.07882	0.0207596	0.0833058	0.0261206	10.5059	0.131382	0.362715	0.091018	0.0455687	0.0912371	26.8048	0.0799827	0.0218772	0.0214724	9.64278	0.0234143	0.0289959	0.0483939	0.121341	0.0243392	0.0487264	0.0488117	0.0488965	2.58354	310.745	931.477	247.421	135.555	66.6581	47.3502	254.719	144.201	21.3969	168.903	110.655	44.8957	41.9231	528.929	355.499	515.04	384.49	98.7838	338.323	485.91	562.653	72.2684	212.675
170	95	8.07882	8.07882	0.0207596	0.0833058	0.0261206	10.5059	0.131382	0.362715	0.091018	0.0455687	0.0912371	26.8048	0.0799827	0.0218256	0.0214724	9.64278	0.0234143	0.0289959	0.0483939	0.121341	0.0243392	0.0487264	0.0488117	0.0488965	2.58354	310.749	931.462	247.421	135.555	66.6581	47.3502	254.681	144.201	21.3969	168.903	110.655	44.8957	41.9231	528.929	355.499	515.04	384.49	98.7838	338.323	485.91	562.653	72.2684	212.675
170	100	8.07882	8.07882	0.0207596	0.0833058	0.0261206	10.5059	0.131382	0.362715	0.091018	0.0455687	0.0912371	26.8048	0.0799827	0.0218772	0.0214724	9.64278	0.0234143	0.0289959	0.0483939	0.121341	0.0243314	0.0487234	0.0488117	0.0488965	2.58354	310.747	931.465	247.421	135.555	66.6581	47.3502	254.527	144.201	21.3969	168.903	110.655	44.8957	41.9231	528.929	355.499	515.04	384.49	98.7838	338.323	485.91	562.653	72.2684	212.675
170	105	8.07882	8.07882	0.0207596	0.0833058	0.0261206	10.5059	0.131382	0.362715	0.091018	0.0455687	0.0912371	26.8048	0.0799827	0.0217189	0.0214724	9.64278	0.0234143	0.0289959	0.0483939	0.121341	0.0243392	0.0487142	0.0488117	0.0488965	2.58354	311.017	932.146	247.421	135.556	66.6581	47.3502	254.388	144.201	21.3969	168.804	110.629	44.8957	41.9231	528.929	355.499	515.04	384.49	98.7838	338.323	485.91	562.653	72.2684	212.675
170	110	8.07882	8.07882	0.0207596	0.0833058	0.0261206	10.5059	0.131382	0.362715	0.091018	0.0455687	0.0912371	26.8048	0.0799827	0.0218772	0.0214724	9.64278	0.0234143	0.0289959	0.0483939	0.121341	0.0243392	0.0487264	0.0488117	0.0488965	2.58354	311.043	932.135	247.421	135.556	66.6581	47.3502	254.163	144.201	21.3969	168.804	110.629	44.8957	41.9231	528.929	355.499	515.04	384.49	98.7838	338.323	485.91	562.653	72.2684	212.675
170	115	8.07882	8.07882	0.0207553	0.0833097	0.0261185	10.5059	0.131377	0.362716	0.0910248	0.0455624	0.0912398	26.8048	0.0799845	0.0218794	0.0214723	9.64278	0.023412	0.0289979	0.0483926	0.121343	0.0243356	0.0487289	0.0488104	0.048896	2.58354	311.126	934.464	247.421	135.556	66.6581	47.3501	254.475	144.201	21.3969	168.16	110.554	44.8957	41.9231	528.929	355.499	515.072	384.49	98.7965	338.323	485.91	562.653	72.2684	212.496
170	120	8.07882	8.07882	0.0207553	0.0833097	0.0261185	10.5059	0.131377	0.362716	0.0910248	0.0455624	0.0912398	26.8048	0.0799845	0.0218794	0.0214723	9.64278	0.023412	0.0289979	0.0483926	0.121343	0.0243356	0.0487289	0.0488104	0.048896	2.58354	311.12	934.466	247.421	135.556	66.6581	47.3501	254.369	144.201	21.3969	168.16	110.554	44.8957	41.9231	528.929	355.499	515.072	384.49	98.7965	338.323	485.91	562.653	72.2684	212.496
170	125	8.07882	8.07882	0.0207553	0.0833097	0.0261185	10.5059	0.131377	0.362716	0.0910248	0.0455624	0.0912398	26.8048	0.0799845	0.0218794	0.0214723	9.64278	0.023412	0.0289979	0.0483926	0.121335	0.0243356	0.0487289	0.0488104	0.048896	2.58354	311.13	934.47	247.421	135.556	66.6581	47.3501	254.475	144.201	21.3969	168.16	110.554	44.8957	41.9231	528.929	355.499	515.072	384.49	98.7965	338.323	485.91	562.653	72.2684	212.496
170	130	8.07882	8.07882	0.0207553	0.0833097	0.0261185	10.5059	0.131377	0.362716	0.0910248	0.0455624	0.0912398	26.8048	0.0799845	0.0218794	0.0214723	9.64278	0.023412	0.0289979	0.0483926	0.121343	0.0243356	0.0487289	0.0488104	0.048896	2.58354	311.13	934.466	247.421	135.556	66.6581	47.3501	254.475	144.201	21.3969	168.16	110.554	44.8957	41.9231	528.929	355.499	515.072	384.49	98.7965	338.323	485.91	562.653	72.2684	212.496
170	135	8.07882	8.07882	0.0207552	0.08331	0.0261186	10.5059	0.131377	0.362717	0.0910249	0.045562	0.0912401	26.8048	0.0799845	0.0218038	0.0214726	9.64278	0.023412	0.0289979	0.0483926	0.121343	0.0243356	0.0487289	0.0488104	0.0488961	2.58354	311.13	934.468	247.421	135.556	66.6581	47.3501	254.296	144.201	21.3969	168.16	110.554	44.8957	41.9231	528.929	355.499	515.072	384.49	98.7965	338.323	485.91	562.653	72.2684	212.496
170	140	8.67079	8.67079	0.0222776	0.0894082	0.0280379	11.2756	0.141005	0.3893	0.0976884	0.0489087	0.0979191	28.7688	0.0858427	0.0234897	0.0230453	10.3494	0.0251319	0.0311194	0.0519403	0.130231	0.0261212	0.0522976	0.052388	0.0524792	2.77285	335.018	1006.42	265.551	145.488	71.5424	50.8197	272.994	154.768	22.9647	180.742	118.752	48.1855	44.995	567.687	381.547	556.562	412.663	107.062	368.184	528.796	612.312	78.6468	231.309
175	50	4.24869	4.24869	0.0190477	0.0764439	0.0239732	9.6407	0.422369	0.468452	0.197098	0.27549	0.30013	23.4125	0.0733995	0.0200778	0.0197036	5.01709	0.0123138	0.0152489	0.0254505	0.0638131	0.0127997	0.0256263	0.0256705	0.0256893	1.3587	169.9	522.496	174.893	88.9294	45.7706	32.5246	174.738	99.0513	14.6974	116.019	76.0084	20.096	18.6887	485.373	326.223	272.782	202.205	52.4595	180.41	259.11	300.033	38.5369	113.408
175	55	4.24869	4.24869	0.0190477	0.0764439	0.0239732	9.6407	0.422369	0.468452	0.197098	0.27549	0.30013	23.4125	0.0733995	0.0200778	0.0197036	5.01709	0.0123138	0.0152489	0.0254505	0.0638131	0.0127997	0.0256263	0.0256705	0.0257139	1.3587	169.899	522.5	174.893	88.9294	45.7706	32.5246	174.673	99.0513	14.6974	116.019	76.0084	20.096	18.6887	485.373	326.223	272.782	202.205	52.4595	180.41	259.11	300.033	38.5369	113.408
175	60	5.5493	5.5493	0.0222777	0.0894081	0.028038	11.2756	0.141005	0.389295	0.0976911	0.0489075	0.0979189	28.7688	0.0858465	0.0234769	0.0230455	10.3493	0.0181301	0.0224541	0.0374758	0.0939656	0.0188459	0.037736	0.0378006	0.0378651	1.99372	243.4	770.396	268.62	145.492	72.2128	50.8197	273.098	154.768	22.9647	181.279	118.763	48.1756	44.995	567.687	381.547	356.288	264.105	68.5184	235.637	353.67	430.996	50.3339	231.445
175	65	7.02334	7.02334	0.0222776	0.0894088	0.0280393	11.2756	0.141004	0.389296	0.0976882	0.0489112	0.0979173	28.7688	0.0858348	0.0234788	0.0230463	10.3493	0.0214558	0.0265705	0.0443394	0.111197	0.0223038	0.0446535	0.0447326	0.0448105	2.36385	286.561	880.245	267.091	145.489	71.8783	50.8197	272.986	154.768	22.9647	181.279	118.763	48.1855	44.995	567.687	381.547	450.818	334.258	86.7202	298.227	438.88	520.274	63.7034	231.443
175	70	7.82538	7.82538	0.0222757	0.089407	0.0280407	11.2756	0.141005	0.389297	0.0976919	0.0489077	0.0979184	28.7688	0.0858438	0.0234906	0.0230458	10.3494	0.023251	0.0287929	0.0480537	0.12049	0.0241666	0.0483862	0.048469	0.0485546	2.56349	309.851	939.747	266.322	145.489	71.7105	50.8197	273.028	154.768	22.9647	181.279	118.763	48.1855	44.995	567.687	381.547	502.422	372.429	96.6217	332.285	482.403	565.113	70.9787	231.445
175	75	8.67079	8.67079	0.0222793	0.0894069	0.0280367	11.2756	0.141006	0.3893	0.0976903	0.0489052	0.0979226	28.7688	0.0858468	0.023493	0.0230457	10.3494	0.02513	0.0311191	0.0519396	0.130233	0.0261182	0.0522983	0.0523893	0.0524777	2.77285	334.389	1002.56	265.551	145.488	71.5424	50.8197	273.024	154.768	22.9647	181.279	118.763	48.1855	44.995	567.687	381.547	556.701	412.663	107.06	368.184	528.796	612.313	78.6468	231.445
175	80	8.67079	8.67079	0.0222783	0.0894085	0.0280378	11.2756	0.141006	0.389296	0.0976907	0.0489068	0.0979194	28.7688	0.0858472	0.0234833	0.0230459	10.3494	0.0251294	0.0311204	0.0519396	0.130232	0.0261208	0.0522929	0.0523882	0.0524778	2.77285	334.388	1002.57	265.551	145.488	71.5424	50.8198	273.121	154.768	22.9647	181.279	118.763	48.1855	44.995	567.687	381.547	556.701	412.663	107.06	368.184	528.796	612.313	78.6468	231.445
175	85	8.67079	8.67079	0.0222795	0.0894075	0.0280362	11.2756	0.141006	0.3893	0.0976893	0.0489059	0.0979228	28.7688	0.0858468	0.023493	0.0230452	10.3494	0.0251301	0.0311186	0.05194	0.130233	0.026122	0.0522983	0.0523894	0.0524776	2.77285	334.378	1002.57	265.551	145.488	71.5424	50.8197	273.226	154.768	22.9647	181.279	118.763	48.1855	44.995	567.687	381.547	556.701	412.663	107.06	368.184	528.796	612.313	78.6468	231.445
175	90	8.67079	8.67079	0.0222795	0.0894075	0.0280362	11.2756	0.141006	0.3893	0.0976893	0.0489059	0.0979228	28.7688	0.0858468	0.023493	0.0230452	10.3494	0.0251301	0.0311186	0.05194	0.130233	0.026122	0.0522983	0.0523894	0.0524776	2.77285	334.39	1002.55	265.551	145.488	71.5424	50.8197	273.18	154.768	22.9647	181.279	118.763	48.1855	44.995	567.687	381.547	556.701	412.663	107.06	368.184	528.796	612.313	78.6468	231.445
175	95	8.67079	8.67079	0.0222795	0.0894075	0.0280362	11.2756	0.141006	0.3893	0.0976893	0.0489059	0.0979228	28.7688	0.0858468	0.023493	0.0230452	10.3494	0.0251301	0.0311186	0.05194	0.130233	0.026122	0.0522983	0.0523894	0.0524776	2.77285	334.367	1002.57	265.551	145.488	71.5424	50.8197	273.18	154.768	22.9647	181.279	118.763	48.1855	44.995	567.687	381.547	556.701	412.663	107.06	368.184	528.796	612.313	78.6468	231.445
175	100	8.67079	8.67079	0.0222795	0.0894075	0.0280362	11.2756	0.141006	0.3893	0.0976893	0.0489059	0.0979228	28.7688	0.0858468	0.023493	0.0230452	10.3494	0.0251301	0.0311186	0.05194	0.130097	0.026122	0.0522983	0.0523894	0.0524776	2.77285	334.694	1003.85	265.551	145.488	71.5424	50.8198	273.045	154.768	22.9647	181.279	118.763	48.1855	44.995	567.687	381.547	556.701	412.663	107.06	368.184	528.796	612.313	78.6468	231.445
175	105	8.67079	8.67079	0.0222793	0.0894069	0.0280367	11.2756	0.141006	0.3893	0.0976903	0.0489052	0.0979226	28.7688	0.0858468	0.023493	0.0230457	10.3494	0.02513	0.0311191	0.0519396	0.130233	0.026122	0.0522983	0.0523893	0.0524777	2.77285	334.693	1003.86	265.551	145.488	71.5424	50.8197	273.058	154.768	22.9647	181.279	118.763	48.1855	44.995	567.687	381.547	556.701	412.663	107.06	368.184	528.796	612.313	78.6468	231.445
175	110	8.67079	8.67079	0.0222793	0.0894069	0.0280367	11.2756	0.141006	0.3893	0.0976903	0.0489052	0.0979226	28.7688	0.0858468	0.023493	0.0230457	10.3494	0.02513	0.0311191	0.0519396	0.130233	0.0261165	0.0522984	0.0523894	0.0524777	2.77285	335.012	1004.59	265.551	145.488	71.5424	50.8197	273.121	154.768	22.9647	181.173	118.735	48.1855	44.995	567.687	381.547	556.701	412.663	107.06	368.184	528.796	612.313	78.6468	231.445
175	115	8.67079	8.67079	0.0222793	0.0894069	0.0280367	11.2756	0.141006	0.3893	0.0976903	0.0489052	0.0979226	28.7688	0.0858468	0.023493	0.0230457	10.3494	0.02513	0.0311191	0.0519396	0.130233	0.0261218	0.0522984	0.0523894	0.0524777	2.77285	335.009	1004.58	265.551	145.488	71.5424	50.8197	272.927	154.768	22.9647	181.173	118.735	48.1855	44.995	567.687	381.547	556.701	412.663	107.06	368.184	528.796	612.313	78.6468	231.445
175	120	8.67079	8.67079	0.0222795	0.0894075	0.0280362	11.2756	0.141006	0.3893	0.0976893	0.0489058	0.0979228	28.7688	0.0858468	0.023493	0.0230452	10.3494	0.0251301	0.0311186	0.05194	0.130146	0.0261084	0.0522984	0.0523895	0.0524776	2.77285	334.976	1004.59	265.551	145.488	71.5424	50.8197	273.051	154.768	22.9647	181.173	118.735	48.1855	44.995	567.687	381.547	556.701	412.663	107.06	368.184	528.796	612.313	78.6468	231.445
175	125	8.67079	8.67079	0.0222772	0.0894072	0.0280387	11.2756	0.141006	0.389299	0.0976885	0.0489092	0.0979197	28.7688	0.0858427	0.0234897	0.0230458	10.3494	0.0251319	0.0311192	0.0519406	0.130231	0.0261211	0.0522976	0.0523883	0.052479	2.77285	335.02	1006.42	265.551	145.488	71.5424	50.8197	273.121	154.768	22.9647	180.742	118.752	48.1855	44.995	567.687	381.547	556.705	412.663	107.062	368.184	528.796	612.312	78.6468	231.309
175	130	8.67079	8.67079	0.0222772	0.0894072	0.0280387	11.2756	0.141006	0.389299	0.0976885	0.0489092	0.0979197	28.7688	0.0858427	0.0234897	0.0230458	10.3494	0.0251319	0.0311192	0.0519406	0.130231	0.0261211	0.0522976	0.0523883	0.052479	2.77285	335.012	1006.42	265.551	145.488	71.5424	50.8197	273.121	154.768	22.9647	180.742	118.752	48.1855	44.995	567.687	381.547	556.705	412.663	107.062	368.184	528.796	612.312	78.6468	231.309
175	135	8.67079	8.67079	0.0222772	0.0894072	0.0280387	11.2756	0.141006	0.389299	0.0976885	0.0489092	0.0979197	28.7688	0.0858427	0.0234897	0.0230458	10.3494	0.0251319	0.0311192	0.0519406	0.130231	0.0261211	0.0522976	0.0523883	0.052479	2.77285	335.017	1006.42	265.551	145.488	71.5424	50.8197	272.681	154.768	22.9647	180.742	118.752	48.1855	44.995	567.687	381.547	556.705	412.663	107.062	368.184	528.796	612.312	78.6468	231.309
175	140	8.67079	8.67079	0.0222772	0.0894072	0.0280387	11.2756	0.141006	0.389299	0.0976885	0.0489092	0.0979197	28.7688	0.0858427	0.0234897	0.0230458	10.3494	0.0251319	0.0311192	0.0519406	0.130231	0.0261173	0.0522976	0.0523883	0.052479	2.77285	335.02	1006.4	265.551	145.488	71.5424	50.8197	273.028	154.768	22.9647	180.742	118.752	48.1855	44.995	567.687	381.547	556.705	412.663	107.062	368.184	528.796	612.312	78.6468	231.309
180	55	4.55259	4.55259	0.0204102	0.0819118	0.025688	10.3303	0.45258	0.50196	0.211196	0.295196	0.321598	25.0871	0.0786496	0.0215139	0.021113	5.37595	0.0131945	0.0163397	0.027271	0.0683776	0.0137153	0.0274593	0.0275066	0.0275532	1.45589	182.641	561.946	187.402	95.2903	49.0444	34.8511	187.224	106.136	15.7487	124.317	81.4452	21.5333	20.0255	520.091	349.557	294.261	216.668	56.7323	195.854	281.293	325.719	41.836	123.117
180	60	5.94624	5.94624	0.0238712	0.0958033	0.0300435	12.0822	0.151091	0.417142	0.104678	0.0524058	0.104923	30.8266	0.091987	0.0251628	0.0246939	11.0895	0.0194269	0.0240602	0.0401564	0.100687	0.0201939	0.0404353	0.0405044	0.0405736	2.13632	261.594	828.42	287.833	155.898	77.378	54.4548	292.658	165.838	24.6073	194.246	127.258	51.6216	48.2135	608.292	408.838	384.341	282.996	74.0992	255.81	383.945	467.893	54.643	251.258
180	65	5.94624	5.94624	0.02387	0.0958041	0.0300458	12.0822	0.151093	0.417141	0.104664	0.0523871	0.104927	30.8266	0.0919986	0.0251681	0.0246945	11.0895	0.0194274	0.0240583	0.0401563	0.100687	0.0201935	0.040437	0.0405042	0.0405728	2.13632	81.7849	828.422	287.833	155.898	77.378	54.4548	292.658	165.838	24.6073	194.246	127.258	51.6216	48.2135	608.292	408.838	384.341	282.996	74.0992	255.81	383.945	467.893	54.643	251.258
180	70	5.94624	5.94624	0.0238712	0.0958033	0.0300435	12.0822	0.151091	0.417142	0.104678	0.0524058	0.104923	30.8266	0.091987	0.0251628	0.0246939	11.0895	0.0194269	0.0240602	0.0401564	0.100687	0.0201939	0.0404353	0.0405044	0.0405736	2.13632	81.7868	828.42	287.833	155.898	77.378	54.4548	292.658	165.838	24.6073	194.246	127.258	51.6216	48.2135	608.292	408.838	384.341	282.996	74.0992	255.81	383.945	467.893	54.643	251.258
180	75	7.52571	7.52571	0.0238709	0.095804	0.0300461	12.0822	0.151093	0.417141	0.104675	0.0524083	0.104926	30.8266	0.0919999	0.0251684	0.024694	11.0896	0.0229919	0.0284707	0.0475198	0.119153	0.0238974	0.0478414	0.0479324	0.0480132	2.53293	308.038	946.745	286.196	155.896	77.0196	54.4548	293.102	165.838	24.6073	194.246	127.258	51.6321	48.2135	608.292	408.838	486.436	358.166	93.783	323.758	476.453	564.815	69.1572	251.258
180	80	8.38513	8.38513	0.0238765	0.0958017	0.0300436	12.0822	0.151088	0.417144	0.104684	0.0524005	0.104925	30.8266	0.0919931	0.0251699	0.0246942	11.0896	0.0249136	0.0308504	0.0514926	0.129109	0.025893	0.0518318	0.0519367	0.0520262	2.74685	333.09	1010.82	285.372	155.896	76.8398	54.4548	292.658	165.838	24.6073	194.246	127.258	51.6321	48.2135	608.292	408.838	541.842	399.068	104.491	360.732	523.701	613.491	77.0551	251.258
180	85	9.29099	9.291	0.0238719	0.0958037	0.0300433	12.0822	0.151092	0.417142	0.104678	0.0524051	0.104924	30.8266	0.0919877	0.0251629	0.0246943	11.0896	0.0269268	0.0333465	0.0556548	0.139547	0.0279892	0.0560398	0.0561354	0.0562315	2.97119	359.507	1078.51	284.545	155.894	76.6597	54.4548	292.534	165.838	24.6073	194.246	127.258	51.6321	48.2135	608.292	408.838	600.533	442.18	115.781	399.702	574.066	664.732	85.3796	251.258
180	90	9.29099	9.291	0.0238719	0.0958037	0.0300433	12.0822	0.151092	0.417142	0.104678	0.0524051	0.104924	30.8266	0.0919877	0.0251629	0.0246943	11.0896	0.0269268	0.0333465	0.0556548	0.139547	0.0279892	0.0560398	0.0561354	0.0562315	2.97119	359.507	1078.49	284.545	155.894	76.6597	54.4548	292.58	165.838	24.6073	194.246	127.258	51.6321	48.2135	608.292	408.838	600.533	442.18	115.781	399.702	574.066	664.732	85.3796	251.258
180	95	9.29099	9.291	0.0238704	0.0958066	0.0300415	12.0822	0.151093	0.417143	0.104659	0.0524075	0.104919	30.8266	0.0919872	0.0251668	0.0246937	11.0896	0.0269265	0.033348	0.0556533	0.139547	0.0279897	0.0560364	0.0561412	0.0562284	2.97119	359.509	1078.51	284.545	155.894	76.6597	54.4548	292.666	165.838	24.6073	194.246	127.258	51.6321	48.2135	608.294	408.838	600.533	442.18	115.781	399.702	574.066	664.732	85.3796	251.258
180	100	9.29099	9.291	0.0238659	0.0958066	0.0300415	12.0822	0.151093	0.417143	0.104683	0.0524075	0.104919	30.8266	0.0919872	0.0251668	0.0246937	11.0896	0.0269265	0.033348	0.0556533	0.139547	0.0279897	0.0560364	0.0561412	0.0562284	2.97119	359.499	1078.51	284.545	155.894	76.6597	54.4548	292.666	165.838	24.6073	194.246	127.258	51.6321	48.2135	608.294	408.838	600.533	442.18	115.781	399.702	574.066	664.732	85.3796	251.258
180	105	9.29099	9.291	0.0238702	0.0958064	0.0300414	12.0822	0.151093	0.417144	0.104682	0.0524092	0.104918	30.8266	0.0919873	0.0251667	0.0246936	11.0896	0.0269262	0.0333442	0.0556466	0.139547	0.0279898	0.0560365	0.0561408	0.0562286	2.97119	359.834	1079.9	284.545	155.894	76.6597	54.4548	292.843	165.838	24.6073	194.246	127.258	51.6321	48.2135	608.294	408.838	600.533	442.18	115.781	399.702	574.066	664.732	85.3796	251.258
180	110	9.29099	9.291	0.0238702	0.0958064	0.0300414	12.0822	0.151093	0.417144	0.104682	0.0524092	0.104918	30.8266	0.0919873	0.0251667	0.0246936	11.0896	0.0269262	0.033348	0.0556536	0.139547	0.0279898	0.0560365	0.0561408	0.0562286	2.97119	359.829	1079.9	284.545	155.894	76.6597	54.4548	292.843	165.838	24.6073	194.246	127.258	51.6321	48.2135	608.294	408.838	600.533	442.18	115.781	399.702	574.066	664.732	85.3796	251.258
180	115	9.29099	9.291	0.0238702	0.0958064	0.0300414	12.0822	0.151093	0.417144	0.104682	0.0524092	0.104918	30.8266	0.0919873	0.0251667	0.0246936	11.0896	0.0269262	0.033348	0.0556466	0.139547	0.0279898	0.0560365	0.0561408	0.0562286	2.97119	360.173	1080.67	284.545	155.894	76.6597	54.4547	292.658	165.838	24.6073	194.132	127.228	51.6321	48.2135	608.294	408.838	600.533	442.18	115.781	399.702	574.066	664.732	85.3796	251.258
180	120	9.29099	9.291	0.0238702	0.0958064	0.0300414	12.0822	0.151093	0.417144	0.104682	0.0524092	0.104918	30.8266	0.0919873	0.0251667	0.0246936	11.0896	0.0269262	0.033348	0.0556536	0.139547	0.0279707	0.0560172	0.0561408	0.0562286	2.97119	360.175	1080.67	284.545	155.894	76.6597	54.4547	292.799	165.838	24.6073	194.132	127.228	51.6321	48.2135	608.294	408.838	600.533	442.18	115.781	399.702	574.066	664.732	85.3796	251.258
180	125	9.29099	9.291	0.0238714	0.095806	0.0300414	12.0822	0.151095	0.417143	0.104682	0.0524087	0.104918	30.8266	0.0919867	0.0251667	0.0246935	11.0896	0.0269265	0.0333483	0.0556533	0.139547	0.0279891	0.0560372	0.0561405	0.0562284	2.97119	360.173	1080.67	284.545	155.894	76.6597	54.4547	292.382	165.838	24.6073	194.132	127.228	51.6321	48.2135	608.292	408.838	600.533	442.181	115.781	399.702	574.066	664.732	85.3796	251.258
180	130	9.29099	9.291	0.0238755	0.0958023	0.0300425	12.0822	0.151091	0.417143	0.104681	0.0524056	0.104922	30.8266	0.0919929	0.0251702	0.0246939	11.0896	0.0269272	0.0333374	0.0556497	0.139546	0.0279868	0.0560285	0.0561319	0.0562315	2.97119	360.275	1083.37	284.545	155.894	76.6597	54.4547	292.586	165.838	24.6073	193.391	127.142	51.6321	48.2135	608.292	408.838	600.535	442.181	115.781	399.702	574.066	664.732	85.3797	251.046
180	135	9.29099	9.291	0.0238768	0.0958019	0.0300427	12.0822	0.151091	0.417143	0.104681	0.0524059	0.104922	30.8266	0.0919927	0.0251702	0.0246939	11.0896	0.0269277	0.0333455	0.0556571	0.139532	0.0279818	0.0560356	0.0561364	0.0562313	2.97119	360.259	1083.38	284.545	155.894	76.6597	54.4547	292.557	165.838	24.6073	193.391	127.142	51.6321	48.2135	608.292	408.838	600.535	442.181	115.781	399.702	574.066	664.732	85.3797	251.046
180	140	9.29099	9.291	0.0238768	0.0958019	0.0300427	12.0822	0.151091	0.417143	0.104681	0.0524059	0.104922	30.8266	0.0919927	0.0251702	0.0246939	11.0896	0.0269277	0.0333455	0.0556571	0.139546	0.0279872	0.0560416	0.0561364	0.0562313	2.97119	360.276	1083.38	284.545	155.894	76.6597	54.4547	292.658	165.838	24.6073	193.391	127.142	51.6321	48.2135	608.292	408.838	600.402	442.181	115.781	399.702	574.066	664.732	85.3797	251.046
180	145	9.29099	9.291	0.0238768	0.0958019	0.0300427	12.0822	0.151091	0.417143	0.104681	0.0524059	0.104922	30.8266	0.0919927	0.0251702	0.0246939	11.0896	0.0269277	0.0333377	0.0556437	0.139546	0.0279872	0.0560416	0.0561364	0.0562313	2.97119	360.263	1083.38	284.545	155.894	76.6597	54.4547	292.658	165.838	24.6073	193.391	127.142	51.6321	48.2135	608.292	408.838	600.402	442.181	115.781	399.702	574.066	664.732	85.3797	251.046
185	55	4.87064	4.87065	0.0218362	0.0876345	0.0274826	11.052	0.484198	0.537028	0.225951	0.315819	0.344065	26.8398	0.0841444	0.0230169	0.0225879	5.75154	0.0141164	0.0174812	0.0291763	0.0731546	0.0146734	0.0293777	0.0294283	0.029478	1.55759	196.002	603.319	200.495	101.948	52.4708	37.2858	200.386	113.552	16.849	133.002	87.1352	23.0378	21.4245	556.425	373.978	316.831	231.805	61.2282	212.134	304.672	352.792	45.3134	133.35
185	60	4.87064	4.87065	0.0218362	0.0876345	0.0274826	11.052	0.484198	0.537028	0.225951	0.315819	0.344065	26.8398	0.0841444	0.0230169	0.0225879	5.75154	0.0141164	0.0174812	0.0291763	0.0731546	0.0146734	0.0293777	0.0294283	0.029478	1.55759	196.001	603.323	200.495	101.948	52.4708	37.2858	200.286	113.552	16.849	133.002	87.1352	23.0378	21.4245	556.425	373.978	316.831	231.805	61.2282	212.134	304.672	352.792	45.3134	133.35
185	65	6.36166	6.36166	0.0255389	0.102496	0.0321425	12.9263	0.161647	0.446284	0.111992	0.0560671	0.112253	32.9802	0.0984135	0.0269208	0.0264192	11.8643	0.0207841	0.0257412	0.0429618	0.107721	0.0216047	0.0432601	0.0433342	0.0434081	2.28557	280.67	889.24	307.943	166.789	82.7838	58.2591	313.103	177.423	26.3265	207.816	136.149	55.228	51.5817	650.789	437.402	413.821	302.767	79.9715	277.073	415.86	506.784	59.1848	272.143
185	70	6.36166	6.36166	0.0255389	0.102496	0.0321425	12.9263	0.161647	0.446284	0.111992	0.0560671	0.112253	32.9802	0.0984135	0.0269208	0.0264192	11.8643	0.0207841	0.0257412	0.0429618	0.107721	0.0216047	0.0432601	0.0433342	0.0434081	2.28557	280.675	889.235	307.943	166.789	82.7838	58.2591	314.328	177.423	26.3265	207.816	136.149	55.228	51.5817	650.789	437.402	413.821	302.767	79.9715	277.073	415.858	506.784	59.1848	272.143
185	75	8.05147	8.05147	0.0255422	0.102494	0.0321447	12.9263	0.161642	0.446287	0.111986	0.0560726	0.11225	32.9802	0.0984077	0.0268486	0.0264193	11.8643	0.0245991	0.0304606	0.0508384	0.127477	0.0255687	0.0511914	0.0512821	0.0513527	2.70988	330.571	1016.48	306.19	166.788	82.4004	58.2591	313.098	177.423	26.3265	207.816	136.149	55.2392	51.5817	650.789	437.402	523.743	383.188	101.215	350.669	516.056	611.763	74.9056	272.143
185	80	8.97093	8.97093	0.0255448	0.102495	0.0321411	12.9263	0.161646	0.446286	0.111986	0.0560698	0.112251	32.9802	0.0984046	0.0269263	0.0264202	11.8643	0.0266543	0.0330052	0.0550889	0.138127	0.027705	0.0554675	0.0555673	0.0556615	2.93875	357.492	1085.42	305.308	166.787	82.208	58.2591	313.042	177.423	26.3265	207.816	136.149	55.2392	51.5817	650.789	437.402	583.551	426.948	112.773	390.715	567.23	664.484	83.4598	272.143
185	85	9.94009	9.9401	0.0255396	0.102497	0.0321422	12.9263	0.161648	0.446284	0.111991	0.0560662	0.112253	32.9802	0.0984142	0.0269208	0.0264196	11.8643	0.028808	0.0356761	0.059543	0.149296	0.0299357	0.0599549	0.0600572	0.0601599	3.17877	385.851	1158.19	304.425	166.785	82.0153	58.2592	313.027	177.423	26.3265	207.816	136.149	55.2392	51.5817	650.789	437.402	646.595	473.073	124.956	432.926	621.782	719.984	92.4762	272.143
185	90	9.94009	9.9401	0.0255396	0.102497	0.0321422	12.9263	0.161648	0.446284	0.111991	0.0560662	0.112253	32.9802	0.0984142	0.026828	0.0264196	11.8643	0.028808	0.0356761	0.059543	0.149259	0.029939	0.0599549	0.0600572	0.0601599	3.17877	385.85	1158.18	304.425	166.785	82.0153	58.2592	312.951	177.423	26.3265	207.816	136.149	55.2392	51.5817	650.789	437.402	646.595	473.073	124.956	432.926	621.782	719.984	92.4762	272.143
185	95	9.94009	9.9401	0.0255396	0.102497	0.0321422	12.9263	0.161648	0.446284	0.111991	0.0560662	0.112253	32.9802	0.0984142	0.0269208	0.0264196	11.8643	0.028808	0.0356761	0.0595361	0.149296	0.0299446	0.0599549	0.0600572	0.0601599	3.17877	385.85	1158.19	304.425	166.785	82.0153	58.2592	313.595	177.423	26.3265	207.816	136.149	55.2392	51.5817	650.789	437.402	646.595	473.073	124.956	432.926	621.782	719.984	92.4762	272.143
185	100	9.9401	9.9401	0.0255422	0.102495	0.0321399	12.9263	0.161638	0.446285	0.111989	0.0560621	0.112256	32.9802	0.098399	0.0269286	0.0264186	11.8643	0.0288075	0.0356755	0.0595428	0.149296	0.0299444	0.0599555	0.0600562	0.060163	3.17876	385.848	1158.15	304.425	166.785	82.0153	58.2591	313.103	177.423	26.3265	207.816	136.149	55.2392	51.5817	650.789	437.402	646.595	473.073	124.956	432.926	621.782	719.984	92.4763	272.143
185	105	9.9401	9.9401	0.0255422	0.102495	0.0321399	12.9263	0.161651	0.446285	0.111989	0.0560621	0.112256	32.9802	0.098399	0.0269286	0.0264186	11.8643	0.0288075	0.0356755	0.0595428	0.149296	0.0299444	0.0599555	0.0600562	0.060163	3.17876	386.2	1159.66	304.425	166.785	82.0153	58.2592	312.913	177.424	26.3264	207.816	136.149	55.2392	51.5817	650.789	437.402	646.427	473.073	124.956	432.926	621.782	719.984	92.4763	272.143
185	110	9.9401	9.9401	0.0255422	0.102495	0.0321399	12.9263	0.161618	0.446285	0.111989	0.0560621	0.112256	32.9802	0.098399	0.0269286	0.0264186	11.8643	0.0288075	0.0356755	0.0595428	0.149296	0.0299444	0.0599555	0.0600562	0.060163	3.17876	386.201	1159.67	304.425	166.785	82.0153	58.2592	313.067	177.424	26.3264	207.816	136.149	55.2392	51.5817	650.789	437.402	646.595	473.073	124.956	432.926	621.782	719.984	92.4763	272.143
185	115	9.9401	9.9401	0.0255422	0.102495	0.0321399	12.9263	0.161651	0.446285	0.111989	0.0560621	0.112256	32.9802	0.098399	0.0269286	0.0264186	11.8643	0.0288075	0.0356755	0.0595428	0.149296	0.0299444	0.0599288	0.0600562	0.060163	3.17876	386.193	1159.66	304.425	166.785	82.0153	58.2592	313.103	177.424	26.3264	207.816	136.149	55.2392	51.5817	650.789	437.402	646.595	473.073	124.956	432.926	621.782	719.984	92.4763	272.143
185	120	9.9401	9.9401	0.0255422	0.102495	0.0321399	12.9263	0.161651	0.446285	0.111989	0.0560621	0.112256	32.9802	0.098399	0.0269286	0.0264186	11.8643	0.0288075	0.0356754	0.0595428	0.149296	0.0299444	0.0599555	0.0600562	0.060163	3.17876	386.566	1160.49	304.425	166.785	82.0153	58.2591	313.143	177.424	26.3265	207.694	136.116	55.2392	51.5817	650.789	437.402	646.595	473.073	124.956	432.926	621.782	719.984	92.4763	272.143
185	125	9.9401	9.9401	0.0255422	0.102495	0.0321399	12.9263	0.161651	0.446285	0.111989	0.0560621	0.112256	32.9802	0.098399	0.0269286	0.0264186	11.8643	0.0288075	0.0356754	0.0595428	0.149296	0.0299444	0.0599555	0.0600562	0.060163	3.17876	386.563	1160.5	304.425	166.785	82.0153	58.2591	313.406	177.424	26.3265	207.694	136.116	55.2392	51.5817	650.789	437.402	646.427	473.073	124.956	432.926	621.782	719.984	92.4763	272.143
185	130	9.94009	9.9401	0.0255442	0.102493	0.0321412	12.9263	0.161647	0.446285	0.111983	0.0560706	0.112252	32.9802	0.0984068	0.0269265	0.0264193	11.8643	0.0288086	0.0356731	0.0595462	0.149294	0.0299335	0.0599453	0.0600584	0.0601614	3.17877	386.577	1162.6	304.425	166.785	82.0153	58.2591	312.86	177.423	26.3265	207.201	136.135	55.2392	51.5817	650.789	437.402	646.589	473.073	124.954	432.926	621.782	719.984	92.4762	271.983
185	135	9.94009	9.9401	0.0255442	0.102493	0.0321412	12.9263	0.161647	0.446285	0.111983	0.0560706	0.112252	32.9802	0.0984068	0.0269265	0.0264193	11.8643	0.0288086	0.0356731	0.0595462	0.149294	0.0299431	0.059955	0.0600584	0.0601614	3.17877	386.575	1162.62	304.425	166.785	82.0153	58.2591	313.103	177.423	26.3265	207.201	136.135	55.2392	51.5817	650.789	437.402	646.589	473.073	124.954	432.926	621.782	719.984	92.4762	271.983
185	140	9.94009	9.9401	0.0255443	0.102493	0.0321408	12.9263	0.161645	0.446287	0.111983	0.0560702	0.112251	32.9802	0.0984067	0.0269261	0.0264188	11.8643	0.0288084	0.0356733	0.0595462	0.149294	0.0299432	0.0599549	0.0600585	0.0601612	3.17877	386.574	1162.62	304.425	166.785	82.0153	58.2591	313.103	177.423	26.3265	207.201	136.135	55.2392	51.5817	650.789	437.402	646.589	473.073	124.954	432.926	621.782	719.984	92.4762	271.983
185	145	9.94009	9.9401	0.0255442	0.102493	0.0321412	12.9263	0.161647	0.446285	0.111938	0.0560706	0.112252	32.9802	0.0984068	0.0269265	0.0264193	11.8643	0.0288086	0.0356731	0.0595462	0.149294	0.0299431	0.059955	0.0600584	0.0601614	3.17877	386.577	1162.62	304.425	166.785	82.0153	58.2591	312.995	177.423	26.3265	207.201	136.135	55.2392	51.5817	650.789	437.402	646.141	473.073	124.954	432.926	621.782	719.984	92.4762	271.983
185	150	9.94009	9.9401	0.0255443	0.102493	0.0321408	12.9263	0.161645	0.446287	0.111983	0.0560702	0.112251	32.9802	0.0984067	0.0269261	0.0264188	11.8643	0.0288084	0.0356733	0.0595462	0.149294	0.0299432	0.0599549	0.0600585	0.0601612	3.17877	386.576	1162.59	304.425	166.785	82.0153	58.2591	313.067	177.423	26.3265	207.201	136.135	55.2392	51.5817	650.789	437.402	646.589	473.073	124.954	432.926	621.782	719.984	92.4762	271.983
190	70	5.20319	5.20319	0.023327	0.0936176	0.029359	11.8065	0.517256	0.573693	0.241378	0.337381	0.367557	28.6722	0.0898891	0.0245884	0.0241302	6.14421	0.0150801	0.0186747	0.0311682	0.0781492	0.0156752	0.0313834	0.0314375	0.0314907	1.66394	209.998	646.679	214.183	108.908	56.0532	39.8315	214.015	121.304	17.9993	142.083	93.0842	24.6107	22.8872	594.414	399.511	340.519	247.632	65.9529	229.269	329.283	381.29	48.9736	144.121
190	75	5.20319	5.20319	0.023327	0.0936176	0.029359	11.8065	0.517256	0.573693	0.241378	0.337381	0.367557	28.6722	0.0898891	0.0245884	0.0241302	6.14421	0.0150801	0.0186747	0.0311682	0.0781492	0.0156733	0.0313834	0.0314375	0.031477	1.66394	209.998	646.675	214.183	108.908	56.0532	39.8315	214.253	121.304	17.9993	142.083	93.0842	24.6107	22.8872	594.414	399.511	340.519	247.632	65.9529	229.269	329.283	381.29	48.9736	144.121
190	80	6.79599	6.79599	0.0272825	0.109494	0.0343369	13.8088	0.172683	0.476753	0.119638	0.059895	0.119917	35.232	0.105132	0.0287588	0.0282228	12.6744	0.0222031	0.0274986	0.045895	0.115076	0.0230787	0.0462116	0.0462849	0.0463717	2.44161	300.657	952.955	328.967	178.176	88.4358	62.2367	334.401	189.537	28.1239	222.004	145.444	58.9987	55.1034	695.221	467.264	444.759	323.438	86.1426	299.453	449.453	547.72	63.9655	294.126
190	85	8.60118	8.60117	0.0272835	0.109495	0.0343324	13.8088	0.172681	0.476759	0.119634	0.0598978	0.119893	35.232	0.105121	0.0287603	0.0282225	12.6744	0.0262768	0.032541	0.0543114	0.136181	0.0273121	0.0546819	0.0547827	0.0548742	2.8949	354.166	1089.55	327.094	178.175	88.0261	62.2366	334.365	189.537	28.1239	222.004	145.444	59.0105	55.1034	695.221	467.264	562.899	409.35	109.024	378.995	557.743	661.18	80.9563	294.124
190	90	9.58341	9.58341	0.0272853	0.109493	0.0343341	13.8088	0.172675	0.476761	0.119633	0.0599035	0.119914	35.232	0.105108	0.0287863	0.0282236	12.6744	0.0284734	0.0352615	0.0588498	0.147541	0.0295865	0.0592552	0.0593594	0.0594578	3.13939	383.037	1163.53	326.153	178.173	87.8207	62.2366	334.67	189.537	28.1239	222.004	145.444	59.0105	55.1034	695.221	467.264	627.18	456.098	121.474	422.276	613.05	718.158	90.2014	294.124
190	95	9.58341	9.58341	0.0272853	0.109493	0.0343341	13.8088	0.172675	0.476761	0.119633	0.0599035	0.119914	35.232	0.105108	0.0287863	0.0282236	12.6744	0.0284734	0.0352615	0.0588498	0.147558	0.0295925	0.0592457	0.0593594	0.0594578	3.13939	383.038	1163.56	326.153	178.173	87.8207	62.2366	334.462	189.537	28.1239	222.004	145.444	59.0105	55.1034	695.221	467.264	627.18	456.098	121.474	422.276	613.05	718.158	90.2014	294.124
190	100	10.6187	10.6188	0.0272867	0.109489	0.0343401	13.8088	0.172679	0.476761	0.119631	0.0598983	0.11992	35.232	0.10525	0.0287611	0.0282228	12.6744	0.0307741	0.0381137	0.0636062	0.159491	0.0319869	0.0640282	0.064157	0.0642659	3.39579	413.447	1241.67	325.209	178.173	87.6148	62.2367	334.281	189.537	28.1239	222.004	145.444	59.0105	55.1034	695.221	467.264	694.937	505.371	134.598	467.896	672.007	778.141	99.9462	294.126
190	105	10.6187	10.6188	0.027286	0.109488	0.0343402	13.8088	0.172678	0.476761	0.119632	0.0598984	0.11992	35.232	0.10525	0.0287612	0.0282231	12.6744	0.0307741	0.0381134	0.0636061	0.159491	0.0319872	0.0640495	0.0641573	0.0642659	3.39579	413.819	1243.25	325.209	178.173	87.6148	62.2367	334.207	189.537	28.1239	222.004	145.444	59.0105	55.1034	695.221	467.264	694.937	505.371	134.598	467.896	672.007	778.141	99.9462	294.126
190	110	10.6187	10.6188	0.0272867	0.109489	0.0343401	13.8088	0.172679	0.476761	0.119631	0.0598983	0.11992	35.232	0.10525	0.0287611	0.0282228	12.6744	0.0307741	0.0381137	0.0636062	0.159491	0.0319869	0.0640497	0.064157	0.0642659	3.39579	413.821	1243.24	325.209	178.173	87.6148	62.2367	335.458	189.537	28.1239	222.004	145.444	59.0105	55.1034	695.221	467.264	694.937	505.371	134.598	467.896	672.007	778.141	99.9462	294.126
190	115	10.6187	10.6188	0.0272867	0.109489	0.0343401	13.8088	0.172679	0.476761	0.119631	0.0598983	0.11992	35.232	0.10525	0.0287611	0.0282228	12.6744	0.0307741	0.0381137	0.0636062	0.159491	0.0319869	0.0640425	0.064157	0.0642659	3.39579	413.82	1243.25	325.209	178.173	87.6148	62.2367	334.441	189.537	28.1239	222.004	145.444	59.0105	55.1034	695.221	467.264	694.937	505.371	134.598	467.896	672.007	778.141	99.9462	294.126
190	120	10.6187	10.6188	0.0272867	0.109489	0.0343401	13.8088	0.172679	0.476761	0.119631	0.0598985	0.11992	35.232	0.10525	0.0287611	0.0282228	12.6744	0.0307741	0.0381137	0.0636062	0.159491	0.0319817	0.0640497	0.064157	0.0642659	3.39579	414.213	1244.14	325.209	178.173	87.6148	62.2367	334.422	189.537	28.1239	221.875	145.41	59.0105	55.1034	695.221	467.264	694.937	505.371	134.598	467.896	672.007	778.141	99.9462	294.126
190	125	10.6187	10.6188	0.0272867	0.109489	0.0343401	13.8088	0.172679	0.476761	0.119631	0.0598985	0.11992	35.232	0.10525	0.0287611	0.0282228	12.6744	0.0307741	0.0381137	0.0636062	0.159491	0.0319762	0.0640389	0.064157	0.0642659	3.39579	414.21	1244.13	325.209	178.173	87.6148	62.2367	335.422	189.537	28.1239	221.875	145.41	59.0105	55.1034	695.221	467.264	694.756	505.371	134.598	467.896	672.007	778.141	99.9462	294.126
190	130	10.6187	10.6188	0.0272867	0.109489	0.0343401	13.8088	0.172679	0.476761	0.119631	0.0598983	0.11992	35.232	0.10525	0.0287611	0.0282228	12.6744	0.0307741	0.0381137	0.0636062	0.159491	0.0319869	0.0640425	0.064157	0.0642659	3.39579	414.096	1245.11	325.209	178.173	87.6148	62.2366	334.419	189.537	28.1239	222.004	145.444	59.0105	55.1034	695.221	467.264	694.937	505.371	134.598	467.896	672.007	778.141	99.9462	294.126
190	135	10.6187	10.6188	0.0272867	0.109492	0.0343343	13.8088	0.172674	0.476762	0.119633	0.0598998	0.119916	35.232	0.105108	0.0287867	0.0282236	12.6744	0.0307763	0.038111	0.0636097	0.159486	0.03199	0.0640473	0.0641589	0.0642642	3.39579	414.326	1247.29	325.209	178.173	87.6149	62.2366	334.519	189.537	28.1239	221.028	145.311	59.0105	55.1034	695.221	467.264	694.897	505.371	134.583	467.896	672.007	778.141	99.9462	293.879
190	140	10.6187	10.6188	0.0272857	0.109492	0.0343342	13.8088	0.172673	0.476761	0.119633	0.0599008	0.119914	35.232	0.105108	0.0287866	0.0282237	12.6744	0.0307763	0.0381111	0.0636098	0.159486	0.0319868	0.0640475	0.064159	0.064264	3.39579	414.325	1247.28	325.209	178.173	87.6149	62.2366	334.479	189.537	28.1239	221.028	145.311	59.0105	55.1034	695.221	467.264	694.897	505.371	134.583	467.896	672.007	778.141	99.9462	293.879
190	145	10.6187	10.6188	0.0272867	0.109492	0.0343343	13.8088	0.172674	0.476762	0.119633	0.0598998	0.119916	35.232	0.105108	0.0287867	0.0282236	12.6744	0.0307763	0.038111	0.0636097	0.159486	0.0319871	0.0640473	0.0641589	0.0642642	3.39579	414.327	1247.29	325.209	178.173	87.6149	62.2366	334.474	189.537	28.1239	221.028	145.311	59.0105	55.1034	695.221	467.264	694.897	505.371	134.583	467.896	672.007	778.141	99.9462	293.879
195	75	5.55052	5.55052	0.0248825	0.099871	0.0313177	12.5947	0.551787	0.61199	0.257486	0.359908	0.392093	30.5863	0.0958591	0.0262397	0.0257411	6.55438	0.0160862	0.019921	0.0332493	0.0833664	0.016722	0.0334781	0.0335359	0.0335925	1.77501	224.635	692.035	228.482	116.178	59.795	42.4904	228.781	129.401	19.2008	151.568	99.2981	26.2535	24.415	634.095	426.18	365.351	264.162	70.912	247.281	355.155	411.246	52.8214	155.444
195	80	7.24966	7.24966	0.0291038	0.116803	0.0366292	14.7306	0.184211	0.508579	0.127624	0.0638932	0.127922	37.5839	0.112151	0.0306786	0.0301069	13.5204	0.0236853	0.0293342	0.0489587	0.122757	0.0246205	0.0492987	0.049383	0.0494673	2.6046	321.568	1019.64	350.928	190.071	94.3393	66.3913	356.669	202.19	30.0012	236.825	155.154	62.9371	58.7818	741.631	498.456	477.194	345.029	92.6197	322.981	484.764	590.752	68.9911	317.233
195	85	7.24966	7.24966	0.0291038	0.116803	0.0366292	14.7306	0.184211	0.508579	0.127624	0.0638932	0.127922	37.5839	0.112151	0.0306786	0.0301069	13.5204	0.0236853	0.0293342	0.0489587	0.122757	0.0246205	0.0492987	0.049383	0.0494673	2.6046	321.568	1019.64	350.928	190.071	94.3393	66.3913	356.659	202.19	30.0012	236.825	155.154	62.9371	58.7818	741.631	498.456	477.194	345.029	92.6197	322.981	484.764	590.752	68.9911	317.233
195	90	9.17534	9.17534	0.029102	0.116807	0.0366295	14.7306	0.184209	0.508583	0.127617	0.0639018	0.127918	37.5839	0.112115	0.0306908	0.0301074	13.5204	0.0280313	0.0347127	0.0579378	0.145271	0.0291338	0.0583354	0.058437	0.0585389	3.08814	378.859	1166.04	348.929	190.068	93.9023	66.3913	356.762	202.19	30.0012	236.825	155.154	62.9499	58.7818	741.631	498.456	603.947	436.677	117.222	408.773	601.565	713.129	87.317	317.235
195	95	10.2232	10.2232	0.0291048	0.116806	0.0366314	14.7306	0.184214	0.508576	0.127624	0.0638994	0.127917	37.5839	0.112119	0.0306933	0.0301085	13.5204	0.0303732	0.037615	0.0627774	0.157409	0.0315703	0.063213	0.0633107	0.0634156	3.34897	409.769	1245.34	347.926	190.068	93.6831	66.3913	356.686	202.19	30.0012	236.825	155.154	62.9499	58.7818	741.631	498.456	672.917	486.544	130.608	455.453	661.215	774.582	97.2882	317.233
195	100	11.3276	11.3276	0.0291045	0.116804	0.0366289	14.7306	0.184211	0.508579	0.127623	0.0638923	0.127922	37.5839	0.112152	0.0306787	0.0301074	13.5204	0.0328292	0.0406464	0.0678459	0.170136	0.0341243	0.0683238	0.0684403	0.0685574	3.62248	442.321	1329.07	346.918	190.067	93.4635	66.3913	356.808	202.19	30.0012	236.825	155.154	62.9499	58.7818	741.631	498.456	745.616	539.107	144.718	504.657	724.805	839.278	107.798	317.233
195	105	11.3276	11.3276	0.0291088	0.116802	0.0366297	14.7306	0.184213	0.508576	0.127629	0.0638898	0.127924	37.5839	0.112119	0.030665	0.0301069	13.5204	0.0328299	0.0406543	0.0678525	0.170136	0.0341236	0.068325	0.0684417	0.0685553	3.62248	442.33	1329.07	346.918	190.067	93.4635	66.3913	357.916	202.19	30.0012	236.825	155.154	62.9499	58.7818	741.631	498.456	745.616	539.107	144.718	504.657	724.805	839.278	107.798	317.233
195	110	11.3276	11.3276	0.0291045	0.116804	0.0366289	14.7306	0.184211	0.508579	0.127623	0.0638923	0.127922	37.5839	0.112152	0.0306787	0.0301074	13.5204	0.0328292	0.0406506	0.0678543	0.170136	0.0341172	0.0683238	0.0684403	0.0685574	3.62248	442.323	1329.07	346.918	190.067	93.4635	66.3913	356.686	202.19	30.0012	236.825	155.154	62.9499	58.7818	741.631	498.456	745.616	539.107	144.718	504.657	724.805	839.278	107.798	317.233
195	115	11.3276	11.3276	0.0291088	0.116802	0.0366297	14.7306	0.184213	0.508576	0.127629	0.0638898	0.127924	37.5839	0.112119	0.030665	0.0301069	13.5204	0.0328299	0.0406543	0.0678525	0.170136	0.0341236	0.0683215	0.0684417	0.0685553	3.62248	442.315	1329.07	346.918	190.067	93.4635	66.3913	357.998	202.19	30.0012	236.825	155.154	62.9499	58.7818	741.631	498.456	745.616	539.107	144.718	504.657	724.805	839.278	107.798	317.233
195	120	11.3276	11.3276	0.0291088	0.116802	0.0366297	14.7306	0.184213	0.508576	0.127629	0.0638898	0.127924	37.5839	0.112119	0.030665	0.0301069	13.5204	0.0328299	0.0406543	0.0678525	0.170136	0.0341236	0.068325	0.0684417	0.0685553	3.62248	442.727	1330.73	346.916	190.067	93.4635	66.3914	356.8	202.19	30.0012	236.825	155.154	62.9499	58.7818	741.631	498.456	745.616	539.107	144.718	504.657	724.805	839.278	107.798	317.233
195	125	11.3276	11.3276	0.0291088	0.116802	0.0366297	14.7306	0.184213	0.508576	0.127629	0.0638898	0.127924	37.5839	0.112119	0.030665	0.0301069	13.5204	0.0328299	0.0406543	0.0678525	0.170136	0.0341236	0.0682996	0.0684417	0.0685553	3.62248	442.728	1330.76	346.916	190.067	93.4635	66.3914	356.808	202.19	30.0012	236.825	155.154	62.9499	58.7818	741.631	498.456	745.616	539.107	144.718	504.657	724.805	839.278	107.798	317.233
195	130	11.3276	11.3276	0.0291088	0.116802	0.0366297	14.7306	0.184213	0.508576	0.127629	0.0638898	0.127924	37.5839	0.112119	0.030665	0.0301069	13.5204	0.0328299	0.0406543	0.0678525	0.170136	0.0341236	0.0683209	0.0684417	0.0685553	3.62248	442.727	1330.69	346.916	190.067	93.4635	66.3914	356.648	202.19	30.0012	236.825	155.154	62.9499	58.7818	741.631	498.456	745.616	539.107	144.718	504.657	724.805	839.278	107.798	317.233
195	135	11.3276	11.3276	0.0291085	0.116802	0.0366296	14.7306	0.184176	0.508575	0.127629	0.0638896	0.127924	37.5839	0.112119	0.030665	0.030107	13.5204	0.0328298	0.0406547	0.0678524	0.170136	0.0341238	0.0683207	0.0684237	0.0685553	3.62248	443.138	1331.7	346.918	190.067	93.4635	66.3913	356.808	202.19	30.0012	236.686	155.116	62.9499	58.7818	741.631	498.456	745.616	539.107	144.718	504.657	724.805	839.278	107.798	317.233
195	140	11.3276	11.3276	0.0291088	0.116802	0.0366297	14.7306	0.184213	0.508576	0.127629	0.0638898	0.127924	37.5839	0.112119	0.030665	0.0301069	13.5204	0.0328299	0.0406544	0.0678524	0.170136	0.0341236	0.0683209	0.0684417	0.0685553	3.62248	443.144	1331.71	346.918	190.067	93.4635	66.3913	356.808	202.19	30.0012	236.686	155.116	62.9499	58.7818	741.631	498.456	745.616	539.107	144.718	504.657	724.805	839.278	107.798	317.233
195	145	11.3276	11.3276	0.0291088	0.116802	0.0366297	14.7306	0.184213	0.508576	0.127629	0.0638898	0.127924	37.5839	0.112119	0.030665	0.0301069	13.5204	0.0328299	0.0406543	0.0678525	0.170136	0.0341236	0.0683215	0.0684417	0.0685553	3.62248	443.02	1332.74	346.918	190.067	93.4635	66.3913	356.785	202.19	30.0012	236.825	155.154	62.9499	58.7818	741.631	498.456	745.616	539.107	144.718	504.657	724.805	839.278	107.798	317.233
200	80	7.72308	7.72308	0.031006	0.124426	0.0390246	15.6925	0.196239	0.541792	0.135954	0.0680713	0.136271	40.0382	0.119434	0.032681	0.0320736	14.4034	0.0252345	0.0312475	0.0521564	0.130775	0.0262237	0.0525165	0.0526104	0.0526925	2.77469	25669.8	1089.36	373.843	202.482	100.5	70.7268	379.818	215.393	31.9604	252.29	165.285	67.0471	62.6204	790.061	531.007	511.159	367.56	99.4106	347.683	521.833	635.934	74.2676	341.496
200	85	7.72308	7.72308	0.0310043	0.124431	0.0390211	15.6925	0.19624	0.54179	0.135959	0.0680656	0.136276	40.0382	0.119474	0.032682	0.0320729	14.4034	0.025232	0.0312498	0.0521558	0.130774	0.0262282	0.052518	0.0526078	0.0526976	2.7747	106.223	1089.36	373.843	202.482	100.5	70.7268	380.591	215.393	31.9604	252.29	165.285	67.0471	62.6204	790.061	531.007	511.159	367.56	99.4106	347.683	521.841	635.931	74.2676	341.496
200	90	7.72308	7.72308	0.0310043	0.124431	0.0390211	15.6925	0.19624	0.54179	0.135959	0.0680656	0.136276	40.0382	0.119474	0.032682	0.0320729	14.4034	0.025232	0.0312498	0.0521401	0.130774	0.0262282	0.052518	0.0526078	0.0526976	2.7747	106.212	1089.36	373.843	202.482	100.5	70.7268	379.875	215.393	31.9604	252.29	165.285	67.0471	62.6204	790.061	531.007	511.159	367.56	99.4106	347.683	521.841	635.934	74.2676	341.496
200	95	9.77451	9.77453	0.0310045	0.124428	0.0390238	15.6925	0.196239	0.541795	0.135951	0.0680728	0.136273	40.0382	0.119435	0.0326803	0.0320744	14.4034	0.0298632	0.0369792	0.0617208	0.154758	0.0310387	0.0621451	0.0622563	0.0623634	3.28981	404.671	1246.01	371.716	202.481	100.035	70.7268	379.791	215.393	31.9604	252.29	165.285	67.0606	62.6204	790.061	531.007	646.932	465.193	125.815	440.037	647.573	767.671	93.9953	341.498
200	100	9.77451	9.77453	0.0310045	0.124428	0.0390238	15.6925	0.196239	0.541795	0.135951	0.0680714	0.136273	40.0382	0.119435	0.0326803	0.0320744	14.4034	0.0298632	0.0369792	0.0617208	0.154758	0.0310387	0.0621451	0.0622563	0.0623634	3.28981	404.669	1246.02	371.716	202.481	100.035	70.7268	379.953	215.393	31.9604	252.29	165.285	67.0606	62.6204	790.061	531.007	646.932	465.193	125.815	440.037	647.573	767.671	93.9953	341.498
200	105	10.8907	10.8907	0.0310059	0.124433	0.0390202	15.6925	0.196236	0.54179	0.135955	0.0680689	0.136273	40.0382	0.119568	0.0326874	0.032075	14.4034	0.0323584	0.0400681	0.0668787	0.16769	0.0336321	0.0673389	0.0674573	0.0675759	3.56765	437.705	1330.89	370.646	202.48	99.8011	70.7268	381.497	215.393	31.9604	252.29	165.285	67.0606	62.6204	790.061	531.007	720.814	518.317	140.184	490.287	711.786	833.823	104.729	341.496
200	110	10.8907	10.8907	0.0310059	0.124433	0.0390202	15.6925	0.196236	0.54179	0.135955	0.0680689	0.136273	40.0382	0.119568	0.0326874	0.032075	14.4034	0.0323584	0.0400681	0.0668787	0.16769	0.0336321	0.0673389	0.0674573	0.0675759	3.56765	437.71	1330.89	370.646	202.48	99.8011	70.7268	381.63	215.393	31.9604	252.29	165.285	67.0606	62.6204	790.061	531.007	720.814	518.317	140.184	490.287	711.786	833.823	104.729	341.496
200	115	12.0673	12.0673	0.0310081	0.12443	0.0390216	15.6925	0.196225	0.541788	0.135958	0.068068	0.136271	40.0382	0.119588	0.0326809	0.0320731	14.4034	0.0349743	0.0433087	0.0722782	0.181247	0.0363442	0.0727856	0.0729087	0.0730378	3.85903	472.947	1422.24	369.572	202.478	99.5666	70.7268	379.977	215.393	31.9604	252.29	165.285	67.0606	62.6204	790.061	531.007	798.686	574.311	155.329	543.254	739.851	880.865	116.043	341.496
200	120	11.3276	11.3276	0.0291088	0.116802	0.0366297	14.7306	0.184175	0.508576	0.127629	0.0638898	0.127924	37.5839	0.112119	0.030665	0.0301069	13.5204	0.0328299	0.0406543	0.067846	0.170136	0.0341236	0.0683209	0.0684417	0.0685553	3.62248	442.715	1330.75	346.916	190.067	93.4635	66.3914	356.686	202.19	30.0012	236.825	155.154	62.9499	58.7818	741.631	498.456	745.616	539.107	144.718	504.657	724.805	839.278	107.798	317.233
200	125	12.0673	12.0673	0.0310081	0.12443	0.0390216	15.6925	0.196241	0.541788	0.135958	0.068068	0.136271	40.0382	0.119588	0.0326809	0.0320731	14.4034	0.0349743	0.0433087	0.0722869	0.181247	0.0363516	0.0727856	0.0729087	0.0730378	3.85903	472.947	1422.28	369.572	202.478	99.5666	70.7268	379.977	215.393	31.9604	252.29	165.285	67.0606	62.6204	790.061	531.007	798.686	574.311	155.329	543.254	780.238	903.466	116.043	341.496
200	130	12.0673	12.0673	0.0310081	0.12443	0.0390216	15.6925	0.196241	0.541788	0.135958	0.068068	0.136271	40.0382	0.119588	0.0326809	0.0320731	14.4034	0.0349743	0.0433087	0.0722869	0.181247	0.0363516	0.0727856	0.0729087	0.0730378	3.85903	472.948	1422.26	369.572	202.478	99.5666	70.7268	379.84	215.393	31.9604	252.29	165.285	67.0606	62.6204	790.061	531.007	798.686	574.311	155.329	543.254	780.238	903.466	116.043	341.496
[truncated: 117 more columns]
