# Supplementary material for: The UF/MSK adult mesh-based computational human phantom library: applications to organ dosimetry in computed tomography
Source: Phys Med Biol. Author manuscript; Available in PMC 2026 Jul 17. (PMC13378027; doi:10.1088/1361-6560/ae1dc5)
Supplement: Annex D [file NIHMS2190343-supplement-Annex_D.xlsx]

## Sheet: Adult Females
Height [cm]	Body Mass [kg]	100	200	300	301	302	303	400	401	402	403	404	405	500	501	600	700	800	801	802	803	804	805	806	807	808	900	910	1300	1400	1700	1900	2000	2100	2200	2300	2400	2500	2600	2700	2800	2900	3000	3200	3400	3500	3600	3700	3800
150	40	3.68985	4.68154	0.00724388	0.0292233	0.00921312	3.7	0.0880985	0.24347	0.0611542	0.0306445	0.0613052	11.9936	0.0559467	0.0136415	0.0159215	6.93648	0.00863533	0.0106604	0.0178054	0.0447428	0.00898668	0.0180121	0.0180648	0.0181155	0.994805	166.584	479.007	183.518	91.1069	42.5131	132.543	73.485	28.8147	88.9198	58.6645	27.7634	32.8154	352.925	330.969	246.686	125.979	48.6232	84.428	304.638	334.305	46.4583	137.583	204.183
150	45	4.66996	5.92507	0.00724386	0.0292233	0.0092131	3.7	0.0880983	0.24347	0.0611544	0.0306435	0.061305	11.9936	0.0559478	0.0136421	0.0159215	6.93162	0.00820998	0.0101362	0.016929	0.04254	0.0085438	0.0171251	0.0171753	0.0172232	0.946786	185.858	542.405	183.518	91.1069	42.513	132.543	73.485	28.8147	88.9197	58.6645	27.7634	32.8153	352.925	330.969	321.808	161.082	63.0838	107.876	361.756	378.772	57.167	137.583	204.183
150	50	5.76538	7.3149	0.00724386	0.0292233	0.00921308	3.7	0.0880974	0.24347	0.0611557	0.0306431	0.0613065	11.9936	0.0559472	0.013642	0.0159215	6.93648	0.00865539	0.0106865	0.017849	0.0448507	0.00900805	0.0180565	0.0181081	0.0181602	0.997199	204.455	607.713	183.518	91.1069	42.5131	132.543	73.485	28.8147	88.9197	58.6645	27.7634	32.8153	352.925	330.969	394.663	196.904	77.7902	131.919	432.115	442.968	70.4932	137.583	204.183
150	55	5.76538	7.3149	0.00724386	0.0292233	0.00921308	3.7	0.0880974	0.24347	0.0611557	0.0306431	0.0613065	11.9936	0.0559472	0.013642	0.0159215	6.93648	0.00865539	0.0106865	0.017849	0.0448507	0.00900805	0.0180565	0.0181081	0.0181602	0.997199	204.455	607.715	183.518	91.1069	42.5131	132.543	73.485	28.8147	88.9197	58.6645	27.7634	32.8153	352.925	330.969	394.663	196.904	77.7902	131.919	432.115	442.968	70.4932	137.583	204.183
150	60	5.76538	7.3149	0.00724386	0.0292233	0.00921308	3.7	0.0880974	0.24347	0.0611557	0.0306431	0.0613065	11.9936	0.0559472	0.013642	0.0159215	6.93648	0.00865539	0.0106865	0.017849	0.0448507	0.00900805	0.0180565	0.0181081	0.0181602	0.997199	204.455	607.717	183.518	91.1069	42.5131	132.543	73.485	28.8147	88.9197	58.6645	27.7634	32.8153	352.925	330.969	394.663	196.904	77.7902	131.919	432.115	442.968	70.4932	137.583	204.183
150	65	5.76538	7.3149	0.00724386	0.0292233	0.00921308	3.7	0.0880974	0.24347	0.0611557	0.0306431	0.0613065	11.9936	0.0559472	0.013642	0.0159215	6.93648	0.00865539	0.0106865	0.017849	0.0448507	0.00900805	0.0180565	0.0181081	0.0181602	0.997199	204.643	608.535	183.518	91.1068	42.513	132.543	73.485	28.8147	88.9197	58.6645	27.7634	32.8153	352.925	330.969	394.663	196.904	77.7902	131.919	432.115	442.968	70.4932	137.583	204.183
150	70	5.76538	7.3149	0.00724386	0.0292233	0.00921308	3.7	0.0880974	0.24347	0.0611557	0.0306431	0.0613065	11.9936	0.0559472	0.013642	0.0159215	6.93648	0.00865539	0.0106865	0.017849	0.0448507	0.00900805	0.0180565	0.0181081	0.0181602	0.997199	204.644	608.534	183.518	91.1068	42.513	132.543	73.485	28.8147	88.9197	58.6645	27.7634	32.8153	352.925	330.969	394.663	196.904	77.7902	131.919	432.115	442.968	70.4932	137.583	204.183
150	75	5.76538	7.3149	0.00724386	0.0292233	0.00921308	3.7	0.0880974	0.24347	0.0611557	0.0306431	0.0613065	11.9936	0.0559472	0.013642	0.0159215	6.93648	0.00865539	0.0106865	0.017849	0.0448507	0.00900805	0.0180565	0.0181081	0.0181602	0.997199	204.78	609.238	183.518	91.1068	42.513	132.543	73.485	28.8147	88.9197	58.6645	27.7634	32.8153	352.925	330.969	394.663	196.904	77.7902	131.919	432.115	442.968	70.4932	137.583	204.183
150	80	5.76538	7.3149	0.00724386	0.0292233	0.00921308	3.7	0.0880974	0.24347	0.0611557	0.0306431	0.0613065	11.9936	0.0559472	0.013642	0.0159215	6.93648	0.00865539	0.0106865	0.017849	0.0448507	0.00900805	0.0180565	0.0180979	0.0181556	0.997199	204.779	609.232	183.518	91.1068	42.513	132.543	73.485	28.8147	88.9197	58.6645	27.7634	32.8153	352.925	330.969	394.663	196.904	77.7902	131.919	432.115	442.968	70.4932	137.583	204.183
150	85	5.76538	7.3149	0.00724386	0.0292233	0.00921308	3.7	0.0880974	0.24347	0.0611557	0.0306431	0.0613065	11.9936	0.0559472	0.013642	0.0159215	6.93648	0.00865539	0.0106865	0.017849	0.0448507	0.00900805	0.0180565	0.0181081	0.0181602	0.997199	204.78	609.227	183.518	91.1068	42.513	132.543	73.485	28.8147	88.9197	58.6645	27.7634	32.8153	352.925	330.969	394.663	196.904	77.7902	131.919	432.115	442.968	70.4932	137.583	204.183
150	90	5.76538	7.3149	0.00724386	0.0292233	0.00921308	3.7	0.0880974	0.24347	0.0611557	0.0306431	0.0613065	11.9936	0.0559472	0.013642	0.0159215	6.93648	0.00865539	0.0106865	0.017849	0.0448507	0.00900805	0.0180565	0.0181081	0.0181602	0.997199	204.93	609.939	183.518	91.1068	42.513	132.543	73.4849	28.8147	88.9197	58.6645	27.7634	32.8153	352.925	330.969	394.663	196.904	77.7902	131.919	432.115	442.968	70.4932	137.583	204.183
150	95	5.76538	7.3149	0.00724386	0.0292233	0.00921308	3.7	0.0880974	0.24347	0.0611557	0.0306431	0.0613065	11.9936	0.0559472	0.013642	0.0159215	6.93648	0.00865539	0.0106865	0.017849	0.0448507	0.00900805	0.0180565	0.0181081	0.0181602	0.997199	204.93	609.938	183.518	91.1068	42.513	132.543	73.4849	28.8147	88.9197	58.6645	27.7634	32.8153	352.925	330.969	394.663	196.904	77.7902	131.919	432.115	442.968	70.4932	137.583	204.183
150	100	5.76538	7.3149	0.00724386	0.0292233	0.00921308	3.7	0.0880974	0.24347	0.0611557	0.0306431	0.0613065	11.9936	0.0559472	0.013642	0.0159215	6.93648	0.00865539	0.0106865	0.017849	0.0448507	0.00900805	0.0180565	0.0181081	0.0181602	0.997199	204.976	610.531	183.518	91.1068	42.513	132.543	73.485	28.8147	88.9197	58.6645	27.7634	32.8153	352.925	330.969	394.663	196.904	77.7902	131.919	432.115	442.968	70.4932	137.583	204.183
155	40	3.52765	4.47574	0.00787986	0.0317875	0.0100219	4.02473	0.0958285	0.264836	0.0665221	0.0333352	0.0666847	13.0463	0.0608182	0.0148307	0.0173178	7.54524	0.00938681	0.0115881	0.0193569	0.0486398	0.00976933	0.0195794	0.0196378	0.0196932	1.08146	173.01	494.758	199.623	99.1027	46.2441	144.175	79.9342	31.3435	96.7236	63.8131	30.2001	35.6953	383.9	360.016	243.541	119.341	47.9781	81.6364	303.183	340.62	44.7512	151.363	224.634
155	45	4.53107	5.74885	0.00787985	0.0317875	0.0100219	4.02473	0.0958287	0.264836	0.0665225	0.0333347	0.0666848	13.0463	0.0608183	0.0148307	0.017318	7.54523	0.00927197	0.0114472	0.0191216	0.0480457	0.00965054	0.0193409	0.0193979	0.0194525	1.06882	189.858	542.174	199.625	99.1027	46.2441	144.175	79.9342	31.3435	96.7236	63.8131	30.2001	35.6953	383.9	360.016	308.214	154.749	60.3698	104.857	362.015	389.33	56.0356	151.363	224.634
155	50	6.27138	7.95688	0.00787985	0.0317875	0.0100219	4.02473	0.0958302	0.264836	0.0665194	0.0333358	0.0666826	13.0463	0.0608188	0.0148304	0.017318	7.54524	0.00941518	0.0116235	0.0194161	0.0487869	0.0097988	0.0196394	0.0196977	0.0197534	1.08472	223.067	664.123	199.625	99.1027	46.2441	144.175	79.9342	31.3435	96.7236	63.8131	30.2001	35.6953	383.9	360.016	432.2	214.185	85.2948	145.132	475.395	487.334	77.5535	151.363	224.634
155	55	6.27138	7.95688	0.00787985	0.0317875	0.0100219	4.02473	0.0958298	0.264836	0.066515	0.0333351	0.0666829	13.0463	0.0608186	0.0148305	0.017318	7.54523	0.00941514	0.0116236	0.0194161	0.0487869	0.00979879	0.0196394	0.0196978	0.0197534	1.08472	223.071	664.125	199.612	99.1027	46.2441	144.175	79.9343	31.3435	96.7236	63.8131	30.2001	35.6953	383.9	360.016	432.2	214.185	85.2948	145.132	475.395	487.334	77.5535	151.363	224.634
155	60	6.27138	7.95688	0.00787985	0.0317875	0.0100219	4.02473	0.0958298	0.264836	0.0665227	0.0333351	0.0666829	13.0463	0.0608186	0.0148305	0.017318	7.54523	0.00941514	0.0116236	0.0194161	0.0487869	0.00979879	0.0196394	0.0196978	0.0197534	1.08472	223.072	664.126	199.625	99.1027	46.2441	144.175	79.9343	31.3435	96.7236	63.8131	30.2001	35.6953	383.9	360.016	432.2	214.185	85.2948	145.132	475.395	487.334	77.5535	151.363	224.634
155	65	6.27138	7.95688	0.00787985	0.0317875	0.0100219	4.02473	0.0958298	0.264836	0.0665227	0.0333351	0.0666829	13.0463	0.0608186	0.0148305	0.017318	7.54523	0.00941514	0.0116236	0.0194161	0.0487869	0.00979879	0.0196394	0.0196978	0.0197534	1.08472	223.072	664.123	199.61	99.1027	46.2441	144.175	79.9343	31.3435	96.7236	63.8131	30.2001	35.6953	383.9	360.016	432.2	214.185	85.2948	145.132	475.395	487.334	77.5535	151.363	224.634
155	70	6.27138	7.95688	0.00787985	0.0317875	0.0100219	4.02473	0.0958298	0.264836	0.0665227	0.0333351	0.0666804	13.0463	0.0608186	0.0148305	0.017318	7.54523	0.00941514	0.0116236	0.0194161	0.0487869	0.00979879	0.0196394	0.0196978	0.0197534	1.08472	223.27	665.003	199.615	99.1026	46.2441	144.175	79.9342	31.3435	96.7236	63.8131	30.2001	35.6953	383.9	360.016	432.2	214.185	85.2948	145.132	475.395	487.334	77.5535	151.363	224.634
155	75	6.27138	7.95688	0.00787985	0.0317875	0.0100219	4.02473	0.0958298	0.264836	0.0665227	0.0333351	0.0666829	13.0463	0.0608186	0.0148305	0.017318	7.54523	0.00941514	0.0116236	0.0194161	0.0487869	0.00979879	0.0196394	0.0196978	0.0197534	1.08472	223.277	665.002	199.625	99.1026	46.2441	144.175	79.9342	31.3435	96.7236	63.8131	30.2001	35.6953	383.9	360.016	432.2	214.185	85.2948	145.132	475.395	487.334	77.5535	151.363	224.634
155	80	6.27138	7.95688	0.00787985	0.0317875	0.0100219	4.02473	0.0958298	0.264836	0.0665227	0.0333351	0.0666829	13.0463	0.0608186	0.0148305	0.017318	7.54523	0.00941514	0.0116236	0.0194161	0.0487869	0.00979879	0.0196394	0.0196978	0.0197534	1.08472	223.426	665.771	199.623	99.1026	46.2441	144.175	79.9342	31.3435	96.7234	63.8131	30.2001	35.6953	383.9	360.016	432.2	214.185	85.2948	145.132	475.395	487.334	77.5535	151.363	224.634
155	85	6.27138	7.95688	0.00787985	0.0317875	0.0100219	4.02473	0.0958298	0.264836	0.0665227	0.0333351	0.0666829	13.0463	0.0608186	0.0148305	0.017318	7.54523	0.00941514	0.0116236	0.0194161	0.0487869	0.00979879	0.0196394	0.0196978	0.0197534	1.08472	223.425	665.779	199.623	99.1026	46.2441	144.175	79.9342	31.3435	96.7234	63.8131	30.2001	35.6953	383.9	360.016	432.2	214.185	85.2948	145.132	475.395	487.334	77.5535	151.363	224.634
155	90	6.27138	7.95688	0.00787985	0.0317875	0.0100219	4.02473	0.0958298	0.264836	0.0665227	0.0333351	0.0666829	13.0463	0.0608186	0.0148305	0.017318	7.54523	0.00941514	0.0116236	0.0194161	0.0487869	0.00979879	0.0196394	0.0196978	0.0197534	1.08472	223.426	665.773	199.623	99.1026	46.2441	144.175	79.9342	31.3435	96.7234	63.8131	30.2001	35.6953	383.9	360.016	432.2	214.185	85.2948	145.132	475.395	487.334	77.5535	151.363	224.634
155	95	6.27138	7.95688	0.00787985	0.0317875	0.0100219	4.02473	0.0958298	0.264836	0.0665227	0.0333351	0.0666829	13.0463	0.0608186	0.0148305	0.017318	7.54523	0.00941514	0.0116236	0.0194161	0.0487869	0.00979879	0.0196394	0.0196978	0.0197534	1.08472	223.588	666.536	199.625	99.1026	46.2441	144.175	79.9342	31.3435	96.7236	63.8131	30.2001	35.6953	383.9	360.016	432.2	214.185	85.2948	145.132	475.395	487.334	77.5535	151.363	224.634
155	100	6.27138	7.95688	0.00787985	0.0317875	0.0100219	4.02473	0.0958298	0.264836	0.0665227	0.0333351	0.0666829	13.0463	0.0608186	0.0148305	0.017318	7.54523	0.00941514	0.0116236	0.0194161	0.0487869	0.00979879	0.0196394	0.0196978	0.0197534	1.08472	223.587	666.54	199.625	99.1026	46.2441	144.175	79.9342	31.3435	96.7236	63.8131	30.2001	35.6953	383.9	360.016	432.2	214.185	85.2948	145.132	475.395	487.334	77.5535	151.363	224.634
155	105	6.27138	7.95688	0.00787985	0.0317875	0.0100219	4.02473	0.0958298	0.264832	0.0665227	0.0333351	0.0666829	13.0463	0.0608186	0.0148305	0.017318	7.54523	0.00941514	0.0116236	0.0194161	0.0487869	0.00979879	0.0196394	0.0196978	0.0197534	1.08472	223.588	666.536	199.625	99.1026	46.2441	144.175	79.9342	31.3435	96.7236	63.8131	30.2001	35.6953	383.9	360.016	432.2	214.185	85.2948	145.132	475.395	487.334	77.5535	151.363	224.634
155	110	6.27138	7.95688	0.00787985	0.0317875	0.0100219	4.02473	0.0958302	0.264836	0.066522	0.0333358	0.0666826	13.0463	0.0608188	0.0148304	0.017318	7.54524	0.00941518	0.0116235	0.0194161	0.0487869	0.0097988	0.0196394	0.0196977	0.0197534	1.08472	223.639	667.181	199.625	99.1026	46.2441	144.175	79.9342	31.3435	96.7236	63.8131	30.2001	35.6953	383.9	360.016	432.2	214.185	85.2948	145.132	475.395	487.334	77.5535	151.363	224.634
155	115	6.27138	7.95688	0.00787985	0.0317875	0.0100219	4.02473	0.0958298	0.264836	0.0665227	0.0333351	0.0666829	13.0463	0.0608186	0.0148305	0.017318	7.54523	0.00941514	0.0116236	0.0194161	0.0487869	0.00979879	0.0196394	0.0196978	0.0197534	1.08472	223.639	667.184	199.625	99.1026	46.2441	144.175	79.9342	31.3435	96.7236	63.8131	30.2001	35.6953	383.9	360.016	432.2	214.185	85.2948	145.132	475.395	487.334	77.5535	151.363	224.634
155	120	6.27138	7.95688	0.00787985	0.0317875	0.0100219	4.02473	0.0958256	0.264836	0.0665203	0.0333351	0.0666829	13.0463	0.0608186	0.0148305	0.017318	7.54523	0.00941514	0.0116236	0.0194161	0.0487869	0.00979879	0.0196394	0.0196978	0.0197534	1.08472	223.639	667.186	199.625	99.1026	46.2441	144.175	79.9342	31.3435	96.7236	63.8131	30.2001	35.6953	383.9	360.016	432.2	214.185	85.2948	145.132	475.395	487.334	77.5535	151.363	224.634
160	45	4.35593	5.52663	0.00855178	0.034498	0.0108765	4.3679	0.103998	0.28742	0.0721962	0.0361767	0.07237	14.1587	0.0660475	0.0160952	0.0187959	8.18861	0.0101952	0.0125846	0.0210192	0.0528189	0.0106088	0.0212638	0.0213258	0.0213847	1.17438	197.623	570.31	216.647	107.553	50.1874	156.469	86.7502	34.0163	104.971	69.2544	32.7751	38.739	416.635	390.714	295.133	148.72	58.3168	101.879	367.603	403.402	56.0608	166.02	246.387
160	50	4.91743	6.23905	0.00855178	0.034498	0.0108765	4.3679	0.103998	0.28742	0.0721962	0.0361767	0.07237	14.1587	0.0660475	0.0160952	0.0187959	8.18861	0.0100638	0.0124239	0.0207501	0.0521426	0.0104729	0.0209924	0.0210518	0.0211107	1.15995	206.565	590.799	216.647	107.553	50.1874	156.469	86.7502	34.0163	104.971	69.2544	32.7751	38.739	416.635	390.714	336.618	167.945	66.0129	115.011	397.072	427.032	61.4619	166.02	246.387
160	55	6.80614	8.63536	0.00855184	0.0344979	0.0108765	4.3679	0.103999	0.287419	0.0721969	0.0361764	0.0723697	14.1587	0.0660481	0.0160953	0.0187954	8.18861	0.0102191	0.0126154	0.0210705	0.0529462	0.0106348	0.0213156	0.0213773	0.0214375	1.17721	242.785	723.899	216.647	107.553	50.1874	156.469	86.7502	34.0163	104.971	69.2544	32.7751	38.739	416.635	390.714	472.036	232.448	93.2642	159.185	521.429	534.526	85.0635	166.02	246.387
160	60	6.80614	8.63536	0.00855184	0.0344979	0.0108765	4.3679	0.103999	0.287419	0.0721969	0.0361764	0.0723697	14.1587	0.0660481	0.0160953	0.0187954	8.18861	0.0102191	0.0126154	0.0210705	0.0529462	0.0106348	0.0213156	0.0213773	0.0214375	1.17721	242.785	723.888	216.647	107.553	50.1874	156.469	86.7502	34.0163	104.971	69.2544	32.7751	38.739	416.635	390.714	472.036	232.448	93.2642	159.185	521.429	534.526	85.0635	166.02	246.387
160	65	6.80614	8.63536	0.00855184	0.0344979	0.0108765	4.3679	0.103999	0.287419	0.0721969	0.0361764	0.0723697	14.1587	0.0660481	0.0160953	0.0187954	8.18861	0.0102191	0.0126154	0.0210705	0.0529462	0.0106348	0.0213156	0.0213773	0.0214375	1.17721	242.782	723.904	216.647	107.553	50.1874	156.469	86.7502	34.0163	104.971	69.2544	32.7751	38.739	416.635	390.714	472.036	232.448	93.2642	159.185	521.429	534.526	85.0635	166.02	246.387
160	70	6.80614	8.63536	0.00855184	0.0344979	0.0108765	4.3679	0.103999	0.287419	0.0721969	0.0361764	0.0723697	14.1587	0.0660481	0.0160953	0.0187954	8.18861	0.0102191	0.0126154	0.0210705	0.0529462	0.0106348	0.0213156	0.0213773	0.0214375	1.17721	242.785	723.893	216.647	107.553	50.1874	156.469	86.7502	34.0163	104.971	69.2544	32.7751	38.739	416.635	390.714	472.036	232.448	93.2642	159.185	521.429	534.526	85.0635	166.02	246.387
160	75	6.80614	8.63536	0.00855184	0.0344979	0.0108765	4.3679	0.103999	0.287419	0.0721969	0.0361764	0.0723697	14.1587	0.0660481	0.0160953	0.0187954	8.18861	0.0102191	0.0126154	0.0210705	0.0529462	0.0106348	0.0213102	0.0213773	0.0214375	1.17721	243.007	724.874	216.647	107.553	50.1874	156.469	86.7501	34.0162	104.971	69.2544	32.7751	38.739	416.635	390.714	472.036	232.448	93.2642	159.185	521.429	534.526	85.0635	166.02	246.387
160	80	6.80614	8.63536	0.00855184	0.0344979	0.0108765	4.3679	0.103999	0.287419	0.0721969	0.0361764	0.0723697	14.1587	0.0660481	0.0160953	0.0187954	8.18861	0.0102191	0.0126154	0.0210705	0.0529462	0.0106348	0.0213156	0.0213773	0.0214375	1.17721	243.007	724.873	216.637	107.553	50.1874	156.469	86.7501	34.0162	104.971	69.2544	32.7751	38.739	416.635	390.714	472.036	232.448	93.2642	159.185	521.429	534.526	85.0635	166.02	246.387
160	85	6.80614	8.63536	0.00855184	0.0344979	0.0108765	4.3679	0.103999	0.287419	0.0721969	0.0361764	0.0723697	14.1587	0.0660481	0.0160953	0.0187954	8.18861	0.0102191	0.0126154	0.0210705	0.0529462	0.0106348	0.0213156	0.0213773	0.0214375	1.17721	243.007	724.857	216.637	107.553	50.1874	156.469	86.7501	34.0162	104.971	69.2544	32.7751	38.739	416.635	390.714	472.036	232.448	93.2642	159.185	521.429	534.526	85.0635	166.02	246.387
160	90	6.80614	8.63536	0.00855184	0.0344979	0.0108765	4.3679	0.103999	0.287419	0.0721679	0.0361764	0.0723697	14.1587	0.0660481	0.0160953	0.0187954	8.18861	0.0102191	0.0126154	0.0210705	0.0529462	0.0106348	0.0213156	0.0213773	0.0214375	1.17721	243.164	725.697	216.647	107.553	50.1874	156.469	86.7501	34.0162	104.971	69.2543	32.7751	38.739	416.635	390.714	472.036	232.448	93.2642	159.185	521.429	534.526	85.0635	166.02	246.387
160	95	6.80614	8.63536	0.00855184	0.0344979	0.0108765	4.3679	0.103999	0.287419	0.0721969	0.0361764	0.0723697	14.1587	0.0660481	0.0160953	0.0187954	8.18861	0.0102191	0.0126154	0.0210705	0.0529462	0.0106348	0.0213156	0.0213773	0.0214375	1.17721	243.168	725.704	216.647	107.553	50.1874	156.469	86.7501	34.0162	104.971	69.2543	32.7751	38.739	416.635	390.714	472.036	232.448	93.2642	159.185	521.429	534.526	85.0635	166.02	246.387
160	100	6.80614	8.63536	0.00855182	0.034498	0.0108765	4.3679	0.103999	0.287419	0.0721966	0.0361764	0.0723697	14.1587	0.0660483	0.0160953	0.0187954	8.18861	0.010219	0.0126155	0.0210704	0.0529462	0.0106348	0.0213156	0.0213774	0.0214375	1.17721	243.168	725.696	216.624	107.553	50.1874	156.469	86.7501	34.0162	104.971	69.2543	32.7751	38.739	416.635	390.714	472.036	232.448	93.2642	159.185	521.429	534.526	85.0635	166.02	246.387
160	105	6.80614	8.63536	0.00855182	0.034498	0.0108765	4.3679	0.103999	0.287419	0.0721966	0.0361764	0.0723697	14.1587	0.0660483	0.0160953	0.0187954	8.18861	0.010219	0.0126155	0.0210704	0.0529462	0.0106348	0.0213156	0.0213774	0.0214375	1.17721	243.345	726.524	216.647	107.553	50.1874	156.469	86.7501	34.0162	104.971	69.2544	32.7751	38.739	416.635	390.714	472.036	232.448	93.2642	159.185	521.429	534.526	85.0635	166.02	246.387
160	110	6.80614	8.63536	0.00855182	0.034498	0.0108765	4.3679	0.103999	0.287419	0.0721966	0.0361764	0.0723697	14.1587	0.0660483	0.0160953	0.0187954	8.18861	0.010219	0.0126155	0.0210704	0.0529462	0.0106348	0.0213156	0.0213774	0.0214375	1.17721	243.344	726.51	216.647	107.553	50.1874	156.469	86.7501	34.0162	104.971	69.2544	32.7751	38.739	416.635	390.714	472.036	232.448	93.2642	159.185	521.429	534.526	85.0635	166.02	246.387
160	115	6.80614	8.63536	0.00855184	0.0344979	0.0108765	4.3679	0.103999	0.287419	0.0721969	0.0361764	0.0723697	14.1587	0.0660481	0.0160953	0.0187954	8.18861	0.0102191	0.0126154	0.0210705	0.0529462	0.0106348	0.0213156	0.0213773	0.0214375	1.17721	243.344	726.518	216.647	107.553	50.1874	156.469	86.7501	34.0162	104.971	69.2544	32.7751	38.739	416.635	390.714	472.036	232.448	93.2642	159.185	521.429	534.526	85.0635	166.02	246.387
160	120	6.80614	8.63536	0.00855182	0.034498	0.0108765	4.3679	0.103999	0.287419	0.0721966	0.0361764	0.0723697	14.1587	0.0660483	0.0160953	0.0187954	8.18861	0.010219	0.0126155	0.0210704	0.0529462	0.0106348	0.0213156	0.0213774	0.0214375	1.17721	243.4	727.23	216.647	107.553	50.1874	156.469	86.7501	34.0162	104.971	69.2544	32.7751	38.739	416.635	390.714	472.036	232.448	93.2642	159.185	521.429	534.526	85.0635	166.02	246.387
160	125	6.80614	8.63536	0.00855182	0.034498	0.0108765	4.3679	0.103999	0.287419	0.0721966	0.0361764	0.0723697	14.1587	0.0660483	0.0160953	0.0187954	8.18861	0.010219	0.0126155	0.0210704	0.0529462	0.0106348	0.0213156	0.0213774	0.0214375	1.17721	243.399	727.232	216.647	107.553	50.1874	156.469	86.7501	34.0162	104.971	69.2544	32.7751	38.739	416.635	390.714	472.036	232.448	93.2642	159.185	521.429	534.526	85.0635	166.02	246.387
165	45	4.14588	5.26014	0.00926093	0.0373585	0.011778	4.73006	0.11262	0.311252	0.0781815	0.039177	0.0783715	15.3326	0.0715482	0.0174129	0.0203539	8.86756	0.0110322	0.0136195	0.0227476	0.0571644	0.0114815	0.0230121	0.0230798	0.0231438	1.27099	204.222	585.972	234.609	116.471	54.3486	169.443	93.9431	36.8366	113.675	74.9966	35.4927	41.951	451.179	423.11	289.76	140.257	57.2128	97.9347	363.712	408.623	53.6854	181.582	269.481
165	50	4.7171	5.98487	0.00926093	0.0373585	0.011778	4.73006	0.11262	0.311252	0.0781815	0.039177	0.0783715	15.3326	0.0715482	0.0174129	0.0203539	8.86756	0.0110388	0.0136281	0.0227612	0.0571954	0.0114872	0.0230261	0.0230943	0.0231578	1.27176	214.491	619.998	234.609	116.471	54.3486	169.443	93.9431	36.8366	113.675	74.9966	35.4927	41.951	451.179	423.11	321.559	161.052	63.6098	111.428	402.06	441.214	61.3155	181.582	269.481
165	55	5.32516	6.75636	0.00926093	0.0373585	0.011778	4.73006	0.11262	0.311252	0.0781815	0.039177	0.0783715	15.3326	0.0715482	0.0174129	0.0203539	8.86756	0.0108977	0.013454	0.02247	0.0564673	0.0113411	0.0227323	0.0227978	0.0228605	1.25613	224.215	642.22	234.609	116.471	54.3486	169.443	93.9431	36.8366	113.675	74.9966	35.4927	41.951	451.179	423.11	366.71	181.869	71.995	125.792	434.291	467.059	67.2228	181.582	269.481
165	60	5.97007	7.5746	0.00926089	0.0373585	0.011778	4.73006	0.11262	0.311252	0.0781822	0.0391767	0.0783705	15.3326	0.0715488	0.0174125	0.0203535	8.86136	0.0104951	0.0129572	0.0216415	0.0543838	0.0109225	0.0218926	0.0219567	0.0220173	1.21037	239.524	702.22	234.609	116.471	54.3485	169.443	93.9429	36.8366	113.675	74.9966	35.4927	41.951	451.179	423.11	419.291	205.926	82.4812	142.375	477.445	499.903	75.4489	181.582	269.481
165	65	7.37045	9.35135	0.0092609	0.0373584	0.011778	4.73006	0.11262	0.311251	0.0781833	0.0391767	0.0783709	15.3326	0.0715494	0.0174127	0.0203531	8.86756	0.0110656	0.013661	0.0228164	0.0573381	0.0115165	0.0230827	0.0231503	0.0232144	1.27481	263.623	787.155	234.575	116.471	54.3486	169.443	93.9431	36.8366	113.675	74.9966	35.4927	41.951	451.179	423.11	514.238	251.722	101.712	174.106	570.305	584.628	93.0368	181.582	269.481
165	70	7.37045	9.35135	0.0092609	0.0373584	0.011778	4.73006	0.11262	0.311251	0.0781833	0.0391767	0.0783709	15.3326	0.0715494	0.0174127	0.0203531	8.86756	0.0110656	0.013661	0.0228164	0.0573381	0.0115165	0.0230827	0.0231503	0.0232144	1.27481	263.623	787.166	234.609	116.471	54.3486	169.443	93.9431	36.8366	113.675	74.9966	35.4927	41.951	451.179	423.11	514.238	251.722	101.712	174.106	570.305	584.628	93.0368	181.582	269.481
165	75	7.37045	9.35135	0.0092609	0.0373584	0.011778	4.73006	0.11262	0.311251	0.0781833	0.0391767	0.0783709	15.3326	0.0715494	0.0174127	0.0203531	8.86756	0.0110656	0.013661	0.0228164	0.0573381	0.0115165	0.0230741	0.0231503	0.0232144	1.27481	263.623	787.146	234.609	116.471	54.3486	169.443	93.9431	36.8366	113.675	74.9966	35.4927	41.951	451.179	423.11	514.238	251.722	101.712	174.106	570.305	584.628	93.0368	181.582	269.481
165	80	7.37045	9.35135	0.0092609	0.0373584	0.011778	4.73006	0.11262	0.311251	0.0781833	0.0391767	0.0783709	15.3326	0.0715494	0.0174127	0.0203531	8.86756	0.0110656	0.013661	0.0228164	0.0573381	0.011514	0.0230791	0.0231503	0.0232144	1.27481	263.619	787.163	234.609	116.471	54.3486	169.443	93.9431	36.8366	113.675	74.9966	35.4927	41.951	451.179	423.11	514.238	251.722	101.712	174.106	570.305	584.628	93.0368	181.582	269.481
165	85	7.37045	9.35135	0.0092609	0.0373584	0.011778	4.73006	0.11262	0.311251	0.0781833	0.0391767	0.0783709	15.3326	0.0715494	0.0174127	0.0203531	8.86756	0.0110656	0.013661	0.0228164	0.0573381	0.0115165	0.0230791	0.0231503	0.0232144	1.27481	263.865	788.21	234.609	116.471	54.3485	169.443	93.9429	36.8366	113.675	74.9966	35.4927	41.951	451.179	423.11	514.238	251.722	101.712	174.106	570.305	584.628	93.0368	181.582	269.481
165	90	7.37045	9.35135	0.0092609	0.0373584	0.011778	4.73006	0.11262	0.311251	0.0781809	0.0391767	0.0783709	15.3326	0.0715494	0.0174127	0.0203531	8.86756	0.0110656	0.013661	0.0228164	0.0573381	0.0115165	0.0230827	0.0231503	0.0232144	1.27481	263.865	788.208	234.609	116.471	54.3485	169.443	93.9429	36.8366	113.675	74.9966	35.4927	41.951	451.179	423.11	514.238	251.722	101.712	174.106	570.305	584.628	93.0368	181.582	269.481
165	95	7.37045	9.35135	0.0092609	0.0373584	0.011778	4.73006	0.11262	0.311251	0.0781833	0.0391767	0.0783709	15.3326	0.0715494	0.0174127	0.0203531	8.86756	0.0110656	0.013661	0.0228164	0.0573381	0.0115165	0.0230791	0.0231503	0.0232144	1.27481	263.865	788.212	234.609	116.471	54.3485	169.443	93.9429	36.8366	113.675	74.9966	35.4927	41.951	451.179	423.11	514.238	251.722	101.712	174.106	570.305	584.628	93.0368	181.582	269.481
165	100	7.37045	9.35135	0.0092609	0.0373584	0.011778	4.73006	0.11262	0.311251	0.0781833	0.0391767	0.0783709	15.3326	0.0715494	0.0174127	0.0203531	8.86756	0.0110656	0.013661	0.0228164	0.0573381	0.0115147	0.0230827	0.0231503	0.0232144	1.27481	264.039	789.11	234.609	116.471	54.3485	169.443	93.9429	36.8366	113.675	74.9965	35.4927	41.951	451.179	423.11	514.238	251.722	101.712	174.106	570.305	584.628	93.0368	181.582	269.481
165	105	7.37045	9.35135	0.0092609	0.0373584	0.011778	4.73006	0.11262	0.311251	0.0781833	0.0391767	0.0783709	15.3326	0.0715494	0.0174127	0.0203531	8.86756	0.0110656	0.013661	0.0228164	0.0573381	0.0115165	0.0230827	0.0231503	0.0232144	1.27481	264.04	789.109	234.609	116.471	54.3485	169.443	93.9429	36.8366	113.675	74.9965	35.4927	41.951	451.179	423.11	514.238	251.722	101.712	174.106	570.305	584.628	93.0368	181.582	269.481
165	110	7.37045	9.35135	0.0092609	0.0373584	0.011778	4.73006	0.11262	0.311251	0.0781833	0.0391767	0.0783709	15.3326	0.0715494	0.0174127	0.0203531	8.86756	0.0110656	0.013661	0.0228164	0.0573381	0.0115165	0.0230791	0.0231503	0.0232144	1.27481	264.039	789.111	234.609	116.471	54.3485	169.443	93.9429	36.8366	113.675	74.9965	35.4927	41.951	451.179	423.11	514.238	251.722	101.712	174.106	570.305	584.628	93.0368	181.582	269.481
165	115	7.37045	9.35135	0.0092609	0.0373584	0.011778	4.73006	0.11262	0.311251	0.0781833	0.0391767	0.0783709	15.3326	0.0715494	0.0174127	0.0203531	8.86756	0.0110656	0.013661	0.0228164	0.0573381	0.0115165	0.0230827	0.0231503	0.0232144	1.27481	264.23	789.996	234.609	116.471	54.3485	169.442	93.9429	36.8366	113.675	74.9966	35.4927	41.951	451.179	423.11	514.238	251.722	101.712	174.106	570.305	584.628	93.0368	181.582	269.481
165	120	7.37045	9.35135	0.0092609	0.0373584	0.011778	4.73006	0.11262	0.311251	0.0781833	0.0391767	0.0783709	15.3326	0.0715494	0.0174127	0.0203531	8.86756	0.0110656	0.013661	0.0228164	0.0573381	0.0115165	0.0230827	0.0231503	0.0232144	1.27481	264.23	789.982	234.609	116.471	54.3485	169.442	93.9429	36.8366	113.675	74.9966	35.4927	41.951	451.179	423.11	514.238	251.722	101.712	174.106	570.305	584.628	93.0368	181.582	269.481
165	125	7.37045	9.35135	0.0092609	0.0373584	0.011778	4.73006	0.11262	0.311251	0.0781833	0.0391767	0.0783709	15.3326	0.0715494	0.0174127	0.0203531	8.86756	0.0110656	0.013661	0.0228164	0.0573381	0.0115165	0.0230827	0.0231503	0.0232144	1.27481	264.227	789.99	234.609	116.471	54.3485	169.442	93.9429	36.8366	113.675	74.9966	35.4927	41.951	451.179	423.11	514.238	251.722	101.712	174.106	570.305	584.628	93.0368	181.582	269.481
165	130	7.37045	9.35135	0.0092609	0.0373584	0.011778	4.73006	0.11262	0.311251	0.0781833	0.0391767	0.0783709	15.3326	0.0715494	0.0174127	0.0203531	8.86756	0.0110656	0.013661	0.0228164	0.0573381	0.0115165	0.0230827	0.0231503	0.0232144	1.27481	264.29	790.747	234.609	116.471	54.3486	169.442	93.9429	36.8366	113.675	74.9965	35.4927	41.951	451.179	423.11	514.238	251.722	101.712	174.106	570.305	584.628	93.0368	181.582	269.481
165	135	7.37045	9.35135	0.0092609	0.0373584	0.011778	4.73006	0.11262	0.311251	0.0781833	0.0391767	0.0783709	15.3326	0.0715494	0.0174127	0.0203531	8.86756	0.0110656	0.013661	0.0228164	0.0573381	0.0115165	0.0230791	0.0231503	0.0232144	1.27481	264.29	790.765	234.544	116.471	54.3486	169.442	93.9429	36.8366	113.675	74.9965	35.4927	41.951	451.179	423.11	514.238	251.722	101.712	174.106	570.305	584.628	93.0368	181.582	269.481
170	50	5.0977	6.46776	0.0100079	0.0403728	0.0127285	5.11171	0.121707	0.336362	0.0844918	0.0423354	0.0846957	16.5697	0.0772836	0.0188306	0.0219982	9.58304	0.0119293	0.0147278	0.0245982	0.061815	0.0124138	0.0248845	0.0249569	0.0250282	1.37436	232.292	672.489	253.539	125.868	58.7338	183.114	101.523	39.8088	122.847	81.0476	38.3565	45.3358	487.584	457.249	349.512	174.046	69.2119	121.549	438.577	481.288	66.8847	198.075	293.958
170	55	5.0977	6.46776	0.0100079	0.0403728	0.0127285	5.11171	0.121707	0.336362	0.0844917	0.0423356	0.0846956	16.5697	0.0772839	0.0188305	0.0219987	9.58304	0.0119293	0.014728	0.0245983	0.0618147	0.0124139	0.0248847	0.0249567	0.0250283	1.37436	232.292	672.492	253.539	125.868	58.7338	183.114	101.523	39.8088	122.847	81.0476	38.3565	45.3358	487.584	457.249	349.512	174.046	69.2119	121.549	438.577	481.288	66.8847	198.075	293.958
170	60	5.75482	7.30149	0.0100079	0.0403728	0.0127285	5.11171	0.121707	0.336362	0.0844918	0.0423354	0.0846957	16.5697	0.0772836	0.0188306	0.0219982	9.58304	0.0117749	0.0145414	0.0242833	0.0610231	0.0122545	0.0245669	0.0246368	0.0247073	1.35748	242.839	696.536	253.539	125.868	58.7338	183.114	101.523	39.8088	122.847	81.0476	38.3565	45.3358	487.584	457.249	398.536	196.543	78.3259	137.217	473.736	509.48	73.3285	198.075	293.958
170	65	7.96514	10.1059	0.0100078	0.0403728	0.0127284	5.11171	0.121706	0.336363	0.0844911	0.042336	0.0846955	16.5697	0.0772843	0.0188296	0.0219971	9.58304	0.0119577	0.0147641	0.0246576	0.061964	0.0124441	0.0249454	0.0250178	0.0250886	1.37767	285.621	854.001	253.539	125.868	58.7338	183.114	101.523	39.8088	122.847	81.0476	38.3565	45.3358	487.584	457.249	558.872	272.032	110.653	189.919	622.103	637.728	101.486	198.075	293.958
170	70	7.96514	10.1059	0.0100079	0.0403728	0.0127285	5.11171	0.121707	0.336363	0.0844915	0.0423358	0.0846954	16.5697	0.077284	0.0188303	0.0219976	9.58304	0.0119576	0.0147643	0.0246577	0.0619639	0.0124443	0.024945	0.0250178	0.025089	1.37767	285.618	853.989	253.539	125.868	58.7338	183.114	101.523	39.8088	122.847	81.0476	38.3565	45.3358	487.584	457.249	558.872	272.032	110.653	189.919	622.103	637.728	101.486	198.075	293.958
170	75	7.96514	10.1059	0.0100079	0.0403728	0.0127285	5.11171	0.121707	0.336363	0.0844915	0.0423358	0.0846954	16.5697	0.077284	0.0188303	0.0219976	9.58304	0.0119576	0.0147643	0.0246577	0.0619639	0.0124443	0.024945	0.0250178	0.025089	1.37767	285.621	853.949	253.539	125.868	58.7338	183.114	101.523	39.8088	122.847	81.0476	38.3565	45.3358	487.584	457.249	558.872	272.032	110.653	189.919	622.103	637.728	101.486	198.075	293.958
170	80	7.96514	10.1059	0.0100079	0.0403728	0.0127285	5.11171	0.121707	0.336363	0.0844915	0.0423358	0.0846954	16.5697	0.077284	0.0188303	0.0219976	9.58304	0.0119576	0.0147643	0.0246577	0.0619639	0.0124443	0.024945	0.0250178	0.025089	1.37767	285.621	853.993	253.539	125.868	58.7338	183.114	101.523	39.8088	122.847	81.0476	38.3565	45.3358	487.584	457.249	558.872	272.032	110.653	189.919	622.103	637.728	101.486	198.075	293.958
170	85	7.96514	10.1059	0.0100079	0.0403728	0.0127285	5.11171	0.121707	0.336363	0.0844915	0.0423358	0.0846954	16.5697	0.077284	0.0188303	0.0219976	9.58304	0.0119576	0.0147643	0.0246577	0.0619639	0.0124443	0.024945	0.0250178	0.025089	1.37767	285.62	853.982	253.539	125.868	58.7338	183.114	101.523	39.8088	122.847	81.0476	38.3565	45.3358	487.584	457.249	558.872	272.032	110.653	189.919	622.103	637.728	101.486	198.075	293.958
170	90	7.96514	10.1059	0.0100079	0.0403728	0.0127285	5.11171	0.121707	0.336363	0.0844915	0.0423358	0.0846954	16.5697	0.077284	0.0188303	0.0219976	9.58304	0.0119576	0.0147643	0.0246577	0.0619639	0.0124443	0.024945	0.0250178	0.025089	1.37767	285.882	855.115	253.539	125.868	58.7336	183.114	101.523	39.8088	122.846	81.0476	38.3565	45.3358	487.584	457.249	558.872	272.032	110.653	189.919	622.103	637.728	101.486	198.075	293.958
170	95	7.96514	10.1059	0.0100079	0.0403728	0.0127285	5.11171	0.121707	0.336363	0.0844915	0.0423358	0.0846954	16.5697	0.077284	0.0188303	0.0219976	9.58304	0.0119576	0.0147643	0.0246577	0.0619639	0.0124443	0.024945	0.0250178	0.025089	1.37767	285.882	855.121	253.529	125.868	58.7336	183.114	101.523	39.8088	122.846	81.0476	38.3565	45.3358	487.584	457.249	558.872	272.032	110.653	189.919	622.103	637.728	101.486	198.075	293.958
170	100	7.96514	10.1059	0.0100079	0.0403728	0.0127285	5.11171	0.121707	0.336363	0.0844915	0.0423358	0.0846954	16.5697	0.077284	0.0188303	0.0219976	9.58304	0.0119576	0.0147643	0.0246577	0.0619639	0.0124443	0.024945	0.0250178	0.025089	1.37767	285.882	855.118	253.539	125.868	58.7336	183.114	101.523	39.8088	122.846	81.0476	38.3565	45.3358	487.584	457.249	558.872	272.032	110.653	189.919	622.103	637.728	101.486	198.075	293.958
170	105	7.96514	10.1059	0.0100079	0.0403728	0.0127285	5.11171	0.121707	0.336363	0.0844915	0.0423358	0.0846954	16.5697	0.077284	0.0188303	0.0219976	9.58304	0.0119576	0.0147643	0.0246577	0.0619639	0.0124443	0.024945	0.0250178	0.025089	1.37767	286.071	856.073	253.539	125.868	58.7336	183.114	101.523	39.8088	122.846	81.0476	38.3565	45.3358	487.584	457.249	558.872	272.032	110.653	189.919	622.103	637.728	101.486	198.075	293.958
170	110	7.96514	10.1059	0.0100079	0.0403728	0.0127285	5.11171	0.121707	0.336363	0.0844915	0.0423358	0.0846954	16.5697	0.077284	0.0188303	0.0219976	9.58304	0.0119576	0.0147643	0.0246577	0.0619639	0.0124443	0.024945	0.0250178	0.025089	1.37767	286.07	856.086	253.539	125.868	58.7336	183.114	101.523	39.8088	122.846	81.0476	38.3565	45.3358	487.584	457.249	558.872	272.032	110.653	189.919	622.103	637.728	101.486	198.075	293.958
170	115	7.96514	10.1059	0.0100078	0.0403728	0.0127284	5.11171	0.121707	0.336363	0.0844911	0.042336	0.0846955	16.5697	0.0772843	0.0188296	0.0219971	9.58304	0.0119577	0.0147641	0.0246576	0.061964	0.0124441	0.0249454	0.0250178	0.0250886	1.37767	286.071	856.098	253.539	125.868	58.7336	183.114	101.523	39.8088	122.846	81.0476	38.3565	45.3358	487.584	457.249	558.872	272.032	110.653	189.919	622.103	637.728	101.486	198.075	293.958
170	120	7.96514	10.1059	0.0100079	0.0403728	0.0127285	5.11171	0.121707	0.336363	0.0844915	0.0423358	0.0846954	16.5697	0.077284	0.0188303	0.0219976	9.58304	0.0119576	0.0147643	0.0246577	0.0619639	0.0124443	0.024945	0.0250178	0.025089	1.37767	286.277	857.065	253.539	125.868	58.7338	183.114	101.523	39.8088	122.846	81.0476	38.3565	45.3358	487.584	457.249	558.872	272.032	110.653	189.919	622.103	637.728	101.486	198.075	293.958
170	125	7.96514	10.1059	0.0100079	0.0403728	0.0127285	5.11171	0.121707	0.336363	0.0844915	0.0423358	0.0846954	16.5697	0.077284	0.0188303	0.0219976	9.58304	0.0119576	0.0147643	0.0246577	0.0619639	0.0124443	0.024945	0.0250178	0.025089	1.37767	286.277	857.064	253.539	125.868	58.7338	183.114	101.523	39.8088	122.846	81.0476	38.3565	45.3358	487.584	457.249	558.872	272.032	110.653	189.919	622.103	637.728	101.486	198.075	293.958
170	130	7.96514	10.1059	0.0100079	0.0403728	0.0127285	5.11171	0.121707	0.336363	0.0844915	0.0423358	0.0846954	16.5697	0.077284	0.0188303	0.0219976	9.58304	0.0119576	0.0147643	0.0246577	0.0619639	0.0124443	0.024945	0.0250178	0.025089	1.37767	286.277	857.048	253.539	125.868	58.7338	183.114	101.523	39.8088	122.846	81.0476	38.3565	45.3358	487.584	457.249	558.872	272.032	110.653	189.919	622.103	637.728	101.486	198.075	293.958
170	135	7.96514	10.1059	0.0100079	0.0403728	0.0127285	5.11171	0.121707	0.336363	0.0844915	0.0423358	0.0846954	16.5697	0.077284	0.0188303	0.0219976	9.58304	0.0119576	0.0147643	0.0246577	0.0619639	0.0124443	0.024945	0.0250178	0.025089	1.37767	286.34	857.879	253.539	125.868	58.7338	183.114	101.523	39.8088	122.846	81.0476	38.3565	45.3358	487.584	457.249	558.872	272.032	110.653	189.919	622.103	637.728	101.486	198.075	293.958
170	140	7.96514	10.1059	0.0100079	0.0403728	0.0127285	5.11171	0.121705	0.336363	0.0844915	0.0423358	0.0846954	16.5697	0.077284	0.0188303	0.0219976	9.58304	0.0119576	0.0147643	0.0246577	0.0619639	0.0124443	0.024945	0.0250178	0.025089	1.37767	286.341	857.886	253.493	125.868	58.7338	183.114	101.523	39.8088	122.846	81.0476	38.3565	45.3358	487.584	457.249	558.872	272.032	110.653	189.919	622.103	637.728	101.486	198.075	293.958
170	145	7.96514	10.1059	0.0100079	0.0403728	0.0127285	5.11171	0.121707	0.336363	0.0844915	0.0423358	0.0846954	16.5697	0.077284	0.0188303	0.0219976	9.58304	0.0119576	0.0147643	0.0246577	0.0619639	0.0124443	0.024945	0.0250178	0.025089	1.37767	286.341	857.872	253.529	125.868	58.7338	183.114	101.523	39.8088	122.846	81.0476	38.3565	45.3358	487.584	457.249	558.872	272.032	110.653	189.919	622.103	637.728	101.486	198.075	293.958
175	55	5.49823	6.97595	0.0107943	0.0435456	0.0137287	5.51335	0.13127	0.362793	0.091127	0.0456618	0.091348	17.8717	0.0834095	0.0203183	0.0237258	10.336	0.0128688	0.0158827	0.0265322	0.0666714	0.0133901	0.0268402	0.0269183	0.0269932	1.48235	251.05	727.861	273.46	135.758	63.3486	197.502	109.5	42.9367	132.499	87.4159	41.3703	48.898	525.894	493.177	379.031	187.721	75.1318	132.257	477.217	523.689	72.7772	215.525	319.854
175	60	6.20699	7.87519	0.0107943	0.0435456	0.0137287	5.51335	0.13127	0.362793	0.0911074	0.0456591	0.091348	17.8717	0.0834095	0.0203183	0.0237258	10.336	0.0127034	0.0156807	0.0261917	0.0658181	0.0132197	0.026496	0.0265726	0.0266476	1.46413	262.469	753.836	273.46	135.758	63.3486	197.502	109.5	42.9367	132.499	87.4159	41.3703	48.898	525.894	493.177	432.145	211.987	85.0155	149.305	515.47	554.365	79.7887	215.525	319.854
175	65	6.20699	7.87519	0.0107942	0.0435456	0.0137287	5.51335	0.13127	0.362793	0.091127	0.0456626	0.091348	17.8717	0.0834095	0.0203183	0.0237258	10.336	0.0127034	0.0156807	0.0261917	0.0658181	0.0132197	0.026496	0.0265726	0.0266476	1.46413	262.469	753.825	273.46	135.758	63.3486	197.502	109.5	42.9367	132.499	87.4159	41.3703	48.898	525.894	493.177	432.145	211.987	85.0155	149.305	515.47	554.365	79.7887	215.525	319.854
175	70	6.9587	8.82893	0.0107942	0.0435456	0.0137287	5.51335	0.131271	0.362794	0.0911271	0.0456647	0.0913479	17.8717	0.0834091	0.0203181	0.0237254	10.3288	0.0122348	0.0151014	0.0252264	0.063389	0.0127316	0.0255178	0.0255928	0.0256633	1.4108	280.5	824.51	273.46	135.758	63.3485	197.502	109.5	42.9367	132.499	87.4159	41.3703	48.898	525.894	493.177	494.101	240.027	97.3905	168.989	566.691	593.348	89.5524	215.525	319.854
175	75	8.59099	10.8999	0.0107943	0.0435456	0.0137287	5.51335	0.131271	0.362793	0.0911262	0.0456627	0.0913486	17.8717	0.0834108	0.0203183	0.0237244	10.336	0.0128992	0.0159218	0.0265957	0.0668333	0.0134234	0.0269055	0.0269834	0.0270587	1.48592	308.807	924.501	273.46	135.758	63.3486	197.502	109.5	42.9367	132.499	87.4159	41.3703	48.898	525.894	493.177	606.005	293.407	120.1	206.651	676.91	693.911	110.428	215.525	319.854
175	80	8.59099	10.8999	0.0107943	0.0435456	0.0137287	5.51335	0.131271	0.362793	0.0911278	0.0456619	0.0913486	17.8717	0.0834108	0.0203183	0.0237244	10.336	0.0128992	0.0159218	0.0265957	0.0668333	0.0134234	0.0269055	0.0269834	0.0270587	1.48592	308.808	924.5	273.46	135.758	63.3486	197.502	109.5	42.9367	132.499	87.4159	41.3703	48.898	525.894	493.177	606.005	293.407	120.1	206.651	676.91	693.911	110.428	215.525	319.854
175	85	8.59099	10.8999	0.0107943	0.0435456	0.0137287	5.51335	0.131271	0.362793	0.0911262	0.0456619	0.0913486	17.8717	0.0834108	0.0203183	0.0237244	10.336	0.0128992	0.0159218	0.0265957	0.0668333	0.0134234	0.0269055	0.0269834	0.0270587	1.48592	308.809	924.503	273.452	135.758	63.3486	197.502	109.5	42.9367	132.499	87.4159	41.3703	48.898	525.894	493.177	606.005	293.407	120.1	206.651	676.91	693.911	110.428	215.525	319.854
175	90	8.59099	10.8999	0.0107943	0.0435456	0.0137287	5.51335	0.131271	0.362793	0.0911278	0.0456627	0.0913486	17.8717	0.0834108	0.0203183	0.0237244	10.336	0.0128992	0.0159218	0.0265957	0.0668333	0.0134234	0.0269055	0.0269834	0.0270587	1.48592	308.809	924.49	273.46	135.758	63.3486	197.502	109.5	42.9367	132.499	87.4159	41.3703	48.898	525.894	493.177	606.005	293.407	120.1	206.651	676.91	693.911	110.428	215.525	319.854
175	95	8.59099	10.8999	0.0107943	0.0435456	0.0137287	5.51335	0.131271	0.362793	0.0911262	0.0456634	0.0913486	17.8717	0.0834108	0.0203183	0.0237244	10.336	0.0128992	0.0159218	0.0265957	0.0668333	0.0134234	0.0269055	0.0269834	0.0270587	1.48592	308.809	924.492	273.46	135.758	63.3486	197.502	109.5	42.9367	132.499	87.4159	41.3703	48.898	525.894	493.177	606.005	293.407	120.1	206.651	676.91	693.911	110.428	215.525	319.854
175	100	8.59099	10.8999	0.0107943	0.0435456	0.0137287	5.51335	0.131271	0.362793	0.0911262	0.0456634	0.0913486	17.8717	0.0834108	0.0203183	0.0237244	10.336	0.0128992	0.0159202	0.0265927	0.0668333	0.0134234	0.0269055	0.0269834	0.0270587	1.48592	309.09	925.709	273.46	135.758	63.3485	197.502	109.5	42.9367	132.499	87.4157	41.3703	48.898	525.894	493.177	606.005	293.407	120.1	206.651	676.91	693.911	110.428	215.525	319.854
175	105	8.59099	10.8999	0.0107943	0.0435456	0.0137287	5.51335	0.131271	0.362793	0.0911278	0.0456642	0.0913486	17.8717	0.0834108	0.0203183	0.0237244	10.336	0.0128992	0.0159218	0.0265957	0.0668333	0.0134234	0.0269055	0.0269834	0.0270587	1.48592	309.065	925.711	273.46	135.758	63.3485	197.502	109.5	42.9367	132.499	87.4157	41.3703	48.898	525.894	493.177	606.005	293.407	120.1	206.651	676.91	693.911	110.428	215.525	319.854
175	110	8.59099	10.8999	0.0107943	0.0435456	0.0137287	5.51335	0.131271	0.362793	0.0911247	0.0456627	0.0913486	17.8717	0.0834108	0.0203183	0.0237244	10.336	0.0128992	0.0159218	0.0265957	0.0668333	0.0134234	0.0269055	0.0269834	0.0270587	1.48592	309.09	925.706	273.428	135.758	63.3485	197.502	109.5	42.9367	132.499	87.4157	41.3703	48.898	525.894	493.177	606.005	293.407	120.1	206.651	676.91	693.911	110.428	215.525	319.854
175	115	8.59099	10.8999	0.0107942	0.0435456	0.0137287	5.51335	0.131271	0.362793	0.0911278	0.0456642	0.0913486	17.8717	0.0834108	0.0203183	0.0237244	10.336	0.0128992	0.0159202	0.0265927	0.0668333	0.0134234	0.0269055	0.0269834	0.0270587	1.48592	309.292	926.758	273.46	135.758	63.3485	197.502	109.5	42.9367	132.499	87.4157	41.3703	48.898	525.894	493.177	606.005	293.407	120.1	206.651	676.91	693.911	110.428	215.525	319.854
175	120	8.59099	10.8999	0.0107943	0.0435456	0.0137287	5.51335	0.131271	0.362793	0.0911247	0.0456619	0.0913486	17.8717	0.0834108	0.0203183	0.0237244	10.336	0.0128992	0.0159218	0.0265957	0.0668333	0.0134234	0.0269055	0.0269834	0.0270587	1.48592	309.292	926.757	273.46	135.758	63.3485	197.502	109.5	42.9367	132.499	87.4157	41.3703	48.898	525.894	493.177	606.005	293.407	120.1	206.651	676.91	693.911	110.428	215.525	319.854
175	125	8.59099	10.8999	0.0107943	0.0435456	0.0137287	5.51335	0.131271	0.362793	0.0911278	0.0456642	0.0913486	17.8717	0.0834108	0.0203183	0.0237244	10.336	0.0128992	0.0159218	0.0265957	0.0668333	0.0134234	0.0269055	0.0269834	0.0270587	1.48592	309.293	926.768	273.46	135.758	63.3485	197.502	109.5	42.9367	132.499	87.4157	41.3703	48.898	525.894	493.177	606.005	293.407	120.1	206.651	676.91	693.911	110.428	215.525	319.854
175	130	8.59099	10.8999	0.0107943	0.0435456	0.0137287	5.51335	0.131271	0.362793	0.0911262	0.0456634	0.0913486	17.8717	0.0834108	0.0203183	0.0237244	10.336	0.0128992	0.0159218	0.0265957	0.0668333	0.0134234	0.0269055	0.0269834	0.0270587	1.48592	309.516	927.802	273.43	135.758	63.3486	197.502	109.5	42.9367	132.499	87.4157	41.3703	48.898	525.894	493.177	606.005	293.407	120.1	206.651	676.91	693.911	110.428	215.525	319.854
175	135	8.59099	10.8999	0.0107943	0.0435456	0.0137287	5.51335	0.13127	0.362788	0.0911244	0.0456634	0.0913486	17.8717	0.0834108	0.0203183	0.0237244	10.336	0.0128992	0.0159218	0.0265957	0.0668333	0.0134234	0.0269055	0.0269834	0.0270587	1.48592	309.517	927.804	273.46	135.758	63.3486	197.502	109.5	42.9367	132.499	87.4157	41.3703	48.898	525.894	493.177	606.005	293.407	120.1	206.651	676.91	693.911	110.428	215.525	319.854
175	140	8.59099	10.8999	0.0107943	0.0435456	0.0137287	5.51335	0.131271	0.362793	0.0911251	0.0456634	0.0913486	17.8717	0.0834108	0.0203183	0.0237244	10.336	0.0128992	0.0159218	0.0265957	0.0668333	0.0134234	0.0269055	0.0269834	0.0270587	1.48592	309.516	927.766	273.46	135.758	63.3486	197.502	109.5	42.9367	132.499	87.4157	41.3703	48.898	525.894	493.177	606.005	293.407	120.1	206.651	676.91	693.911	110.428	215.525	319.854
175	145	8.59099	10.8999	0.0107943	0.0435456	0.0137287	5.51335	0.131271	0.362793	0.0911247	0.0456627	0.0913486	17.8717	0.0834108	0.0203183	0.0237244	10.336	0.0128992	0.0159218	0.0265957	0.0668333	0.0134234	0.0269055	0.0269834	0.0270587	1.48592	309.516	927.789	273.46	135.758	63.3486	197.502	109.5	42.9367	132.499	87.4157	41.3703	48.898	525.894	493.177	606.005	293.407	120.1	206.651	676.91	693.911	110.428	215.525	319.854
180	55	5.20244	6.60066	0.0116205	0.0468791	0.01478	5.9355	0.14132	0.390568	0.0981099	0.0491616	0.0983419	19.2401	0.0897321	0.0218851	0.0255379	11.1274	0.0138425	0.0170903	0.0285472	0.0717309	0.0144036	0.0288765	0.0289604	0.0290413	1.59488	257.734	742.78	294.387	146.153	68.1991	212.623	117.884	46.2243	142.644	94.109	44.5378	52.6421	566.16	530.938	369.465	176.001	73.1621	126.184	468.624	526.491	69.171	233.96	347.213
180	60	5.91922	7.51008	0.0116206	0.0468792	0.01478	5.9355	0.141321	0.390568	0.0981098	0.0491619	0.0983419	19.2401	0.0897324	0.0218851	0.0255378	11.1274	0.0138513	0.0170997	0.0285647	0.0717748	0.0144176	0.0288945	0.0289786	0.0290587	1.59585	270.793	786.171	294.398	146.153	68.1991	212.623	117.884	46.2243	142.644	94.109	44.5378	52.6421	566.16	530.938	410.163	202.095	81.3783	143.569	518.035	568.483	79.002	233.96	347.213
180	65	5.91922	7.51008	0.0116206	0.0468792	0.01478	5.9355	0.141321	0.390568	0.0981098	0.0491619	0.0983419	19.2401	0.0897324	0.0218851	0.0255378	11.1274	0.0138513	0.0170997	0.0285647	0.0717748	0.0144176	0.0288945	0.0289786	0.0290587	1.59585	270.793	786.169	294.398	146.153	68.1991	212.623	117.884	46.2243	142.644	94.109	44.5378	52.6421	566.16	530.938	410.163	202.095	81.3783	143.569	518.035	568.483	79.002	233.96	347.213
180	70	6.68225	8.47817	0.0116206	0.0468792	0.01478	5.9355	0.141321	0.390568	0.0981098	0.0491619	0.0983419	19.2401	0.0897324	0.0218851	0.0255378	11.1274	0.0136738	0.0168815	0.0281994	0.0708561	0.0142331	0.028524	0.0286077	0.028686	1.57624	283.125	814.163	294.398	146.153	68.1991	212.623	117.884	46.2243	142.644	94.109	44.5378	52.6421	566.16	530.938	467.584	228.217	92.0736	162.076	559.549	601.782	86.6133	233.96	347.213
180	75	7.49152	9.50494	0.0116205	0.0468792	0.01478	5.9355	0.141321	0.390569	0.0981079	0.0491628	0.0983411	19.2401	0.0897327	0.0218854	0.0255378	11.1196	0.0131687	0.016259	0.0271583	0.0682417	0.0137028	0.0274716	0.0275513	0.0276281	1.51883	302.632	890.642	294.398	146.153	68.1991	212.623	117.884	46.2243	142.644	94.109	44.5378	52.6421	566.16	530.938	534.622	258.406	105.472	183.443	615.163	644.099	97.2121	233.96	347.213
180	80	9.24878	11.7345	0.0116205	0.0468792	0.01478	5.9355	0.141321	0.390569	0.0981085	0.0491626	0.0983414	19.2401	0.0897327	0.0218849	0.0255381	11.1274	0.0138844	0.0171413	0.0286336	0.0719487	0.0144522	0.0289647	0.0290497	0.02913	1.5997	333.217	998.77	294.37	146.153	68.1991	212.623	117.884	46.2243	142.644	94.109	44.5378	52.6421	566.16	530.938	655.709	315.872	130.067	224.327	734.809	753.263	119.873	233.96	347.213
180	85	9.24878	11.7345	0.0116205	0.0468792	0.01478	5.9355	0.141321	0.390569	0.0981085	0.0491626	0.0983414	19.2401	0.0897327	0.0218849	0.0255381	11.1274	0.0138844	0.0171413	0.0286336	0.0719487	0.0144522	0.0289647	0.0290497	0.02913	1.5997	333.217	998.772	294.398	146.153	68.1991	212.623	117.884	46.2243	142.644	94.109	44.5378	52.6421	566.16	530.938	655.709	315.872	130.067	224.327	734.809	753.263	119.873	233.96	347.213
180	90	9.24878	11.7345	0.0116205	0.0468792	0.01478	5.9355	0.141321	0.390569	0.0981085	0.0491626	0.0983414	19.2401	0.0897327	0.0218849	0.0255381	11.1274	0.0138844	0.0171413	0.0286336	0.0719487	0.0144522	0.0289647	0.0290497	0.02913	1.5997	333.208	998.762	294.398	146.153	68.1991	212.623	117.884	46.2243	142.644	94.109	44.5378	52.6421	566.16	530.938	655.709	315.872	130.067	224.327	734.809	753.263	119.873	233.96	347.213
180	95	9.24878	11.7345	0.0116205	0.0468792	0.01478	5.9355	0.141321	0.390569	0.0981085	0.0491626	0.0983414	19.2401	0.0897327	0.0218849	0.0255381	11.1274	0.0138844	0.0171413	0.0286336	0.0719487	0.0144522	0.0289647	0.0290497	0.02913	1.5997	333.215	998.756	294.398	146.153	68.1991	212.623	117.884	46.2243	142.644	94.109	44.5378	52.6421	566.16	530.938	655.709	315.872	130.067	224.327	734.809	753.263	119.873	233.96	347.213
180	100	9.24878	11.7345	0.0116205	0.0468792	0.01478	5.9355	0.141321	0.390569	0.0981085	0.0491495	0.0983414	19.2401	0.0897327	0.0218849	0.0255381	11.1274	0.0138844	0.0171413	0.0286336	0.0719487	0.0144522	0.0289647	0.0290497	0.02913	1.5997	333.216	998.771	294.358	146.153	68.1991	212.623	117.884	46.2243	142.644	94.109	44.5378	52.6421	566.16	530.938	655.709	315.872	130.067	224.327	734.809	753.263	119.873	233.96	347.213
180	105	9.24878	11.7345	0.0116205	0.0468792	0.01478	5.9355	0.141321	0.390569	0.0981085	0.0491626	0.0983414	19.2401	0.0897327	0.0218849	0.0255381	11.1274	0.0138844	0.0171413	0.0286336	0.0719487	0.0144522	0.0289647	0.0290497	0.02913	1.5997	333.519	1000.09	294.398	146.153	68.199	212.576	117.884	46.2242	142.644	94.109	44.5378	52.6421	566.16	530.938	655.709	315.872	130.067	224.327	734.809	753.263	119.873	233.96	347.213
180	110	9.24878	11.7345	0.0116205	0.0468792	0.01478	5.9355	0.141321	0.390569	0.0981085	0.0491626	0.0983414	19.2401	0.0897327	0.0218849	0.0255381	11.1274	0.0138844	0.0171413	0.0286336	0.0719487	0.0144522	0.0289647	0.0290497	0.02913	1.5997	333.511	1000.08	294.398	146.153	68.199	212.623	117.884	46.2242	142.644	94.109	44.5378	52.6421	566.16	530.938	655.709	315.872	130.067	224.327	734.809	753.263	119.873	233.96	347.213
180	115	9.24878	11.7345	0.0116205	0.0468792	0.01478	5.9355	0.141321	0.390569	0.0981085	0.0491626	0.0983414	19.2401	0.0897327	0.0218849	0.0255381	11.1274	0.0138844	0.0171413	0.0286336	0.0719487	0.0144522	0.0289647	0.0290497	0.02913	1.5997	333.518	1000.07	294.398	146.153	68.199	212.623	117.884	46.2242	142.644	94.109	44.5378	52.6421	566.16	530.938	655.709	315.872	130.067	224.327	734.809	753.263	119.873	233.96	347.213
180	120	9.24878	11.7345	0.0116205	0.0468792	0.01478	5.9355	0.141321	0.390569	0.0981085	0.0491626	0.0983414	19.2401	0.0897327	0.0218849	0.0255381	11.1274	0.0138844	0.0171413	0.0286336	0.0719487	0.0144522	0.0289647	0.0290497	0.02913	1.5997	333.739	1001.2	294.398	146.153	68.1991	212.623	117.884	46.2242	142.644	94.109	44.5378	52.6421	566.16	530.938	655.709	315.872	130.067	224.327	734.809	753.263	119.873	233.96	347.213
180	125	9.24878	11.7345	0.0116205	0.0468792	0.01478	5.9355	0.141321	0.390569	0.0981085	0.0491626	0.0983414	19.2401	0.0897327	0.0218849	0.0255381	11.1274	0.0138844	0.0171413	0.0286336	0.0719487	0.0144522	0.0289647	0.0290497	0.02913	1.5997	333.739	1001.19	294.398	146.153	68.1991	212.623	117.884	46.2242	142.644	94.109	44.5378	52.6421	566.16	530.938	655.709	315.872	130.067	224.327	734.809	753.263	119.873	233.96	347.213
180	130	9.24878	11.7345	0.0116205	0.0468792	0.01478	5.9355	0.141321	0.390569	0.0981085	0.0491626	0.0983414	19.2401	0.0897327	0.0218849	0.0255381	11.1274	0.0138844	0.0171413	0.0286336	0.0719487	0.0144522	0.0289647	0.0290497	0.02913	1.5997	333.735	1001.2	294.398	146.153	68.1991	212.623	117.884	46.2242	142.644	94.109	44.5378	52.6421	566.16	530.938	655.709	315.872	130.067	224.327	734.809	753.263	119.873	233.96	347.213
180	135	9.24878	11.7345	0.0116205	0.0468792	0.01478	5.9355	0.141321	0.390569	0.0981085	0.0491626	0.0983414	19.2401	0.0897327	0.0218849	0.0255381	11.1274	0.0138844	0.0171413	0.0286336	0.0719487	0.0144522	0.0289647	0.0290497	0.02913	1.5997	333.977	1002.33	294.398	146.153	68.1991	212.623	117.884	46.2242	142.644	94.109	44.5378	52.6421	566.16	530.938	655.709	315.872	130.067	224.327	734.809	753.263	119.873	233.96	347.213
180	140	9.24878	11.7345	0.0116205	0.0468792	0.01478	5.9355	0.141321	0.390569	0.0981085	0.0491626	0.0983414	19.2401	0.0897327	0.0218849	0.0255381	11.1274	0.0138844	0.0171413	0.0286336	0.0719487	0.0144522	0.0289647	0.0290497	0.02913	1.5997	333.978	1002.33	294.398	146.153	68.1991	212.623	117.884	46.2242	142.644	94.109	44.5378	52.6421	566.16	530.938	655.709	315.872	130.067	224.327	734.809	753.263	119.873	233.96	347.213
180	145	9.24878	11.7345	0.0116205	0.0468792	0.01478	5.9355	0.141321	0.390569	0.0981065	0.0491615	0.0983414	19.2401	0.0897327	0.0218849	0.0255381	11.1274	0.0138844	0.0171413	0.0286336	0.0719487	0.0144522	0.0289647	0.0290497	0.02913	1.5997	333.978	1002.32	294.398	146.153	68.1991	212.623	117.884	46.2242	142.644	94.109	44.5378	52.6421	566.16	530.938	655.709	315.872	130.067	224.327	734.809	753.263	119.873	233.96	347.213
185	70	6.36117	8.07082	0.0124882	0.0503794	0.0158836	6.37866	0.151878	0.419726	0.105437	0.0528261	0.105688	20.6766	0.096375	0.0235116	0.0274485	11.9583	0.014887	0.0183778	0.0306947	0.0771356	0.0154918	0.0310527	0.0311422	0.0312296	1.71501	291.541	847.529	316.378	157.065	73.2911	228.499	126.686	49.6756	153.294	101.136	47.8631	56.5724	608.433	570.579	442.948	217.184	87.9599	155.502	561.092	615.733	85.5683	253.405	376.072
185	75	7.18116	9.11119	0.0124882	0.0503794	0.0158836	6.37866	0.151878	0.419726	0.105433	0.0528261	0.105688	20.6766	0.096375	0.0235116	0.0274485	11.9583	0.014696	0.0181432	0.0303018	0.0761483	0.0152938	0.0306551	0.0307429	0.0308299	1.69393	304.84	877.639	316.378	157.065	73.2911	228.499	126.686	49.6756	153.294	101.136	47.8631	56.5724	608.433	570.579	504.905	245.258	99.5097	175.548	606.07	651.8	93.8122	253.405	376.072
185	80	8.05085	10.2146	0.0124882	0.0503793	0.0158837	6.37866	0.151875	0.419728	0.105436	0.0528268	0.105688	20.6766	0.096375	0.0235115	0.0274487	11.9499	0.0141539	0.017473	0.0291847	0.0733374	0.0147296	0.0295233	0.0296086	0.0296925	1.63223	325.89	960.194	316.378	157.065	73.2911	228.499	126.686	49.6756	153.294	101.136	47.8631	56.5724	608.433	570.579	577.289	277.699	113.987	198.69	666.293	697.635	105.292	253.405	376.072
185	85	9.93933	12.6106	0.0124883	0.0503794	0.0158835	6.37866	0.151876	0.419726	0.105437	0.0528263	0.105688	20.6766	0.0963753	0.0235123	0.0274481	11.9583	0.0149227	0.0184223	0.0307691	0.0773225	0.0155296	0.0311281	0.0312179	0.0313063	1.71914	358.878	1076.91	316.378	157.065	73.2912	228.499	126.686	49.6756	153.294	101.136	47.8631	56.5724	608.433	570.579	708.05	339.456	140.567	242.972	795.883	815.871	129.836	253.405	376.072
185	90	9.93933	12.6106	0.0124883	0.0503794	0.0158835	6.37866	0.151876	0.419726	0.105437	0.0528263	0.105688	20.6766	0.0963753	0.0235123	0.0274481	11.9583	0.0149227	0.0184223	0.0307691	0.0773225	0.0155296	0.0311281	0.0312179	0.0313063	1.71914	358.878	1076.67	316.334	157.065	73.2912	228.499	126.686	49.6756	153.294	101.136	47.8631	56.5724	608.433	570.579	708.05	339.456	140.567	242.972	795.883	815.871	129.836	253.405	376.072
185	95	9.93933	12.6106	0.0124883	0.0503794	0.0158835	6.37866	0.151876	0.419726	0.105437	0.0528263	0.105688	20.6766	0.0963753	0.0235123	0.0274481	11.9583	0.0149227	0.0184223	0.0307691	0.0773225	0.0155296	0.0311281	0.0312179	0.0313063	1.71914	358.878	1076.9	316.378	157.065	73.2912	228.499	126.686	49.6756	153.294	101.136	47.8631	56.5724	608.433	570.579	708.05	339.456	140.567	242.972	795.883	815.871	129.836	253.405	376.072
185	100	9.93933	12.6106	0.0124883	0.0503794	0.0158835	6.37866	0.151876	0.419726	0.105437	0.0528263	0.105688	20.6766	0.0963753	0.0235123	0.0274481	11.9583	0.0149227	0.0184223	0.0307691	0.0773225	0.0155296	0.0311281	0.0312179	0.0313063	1.71914	358.877	1076.9	316.378	157.065	73.2912	228.499	126.686	49.6756	153.294	101.136	47.8631	56.5724	608.433	570.579	708.05	339.456	140.567	242.972	795.883	815.871	129.836	253.405	376.072
185	105	9.93933	12.6106	0.0124883	0.0503794	0.0158835	6.37866	0.151876	0.419726	0.105437	0.0528263	0.105688	20.6766	0.0963753	0.0235123	0.0274481	11.9583	0.0149227	0.0184223	0.0307691	0.0773225	0.0155296	0.0311281	0.0312179	0.0313063	1.71914	358.878	1076.91	316.378	157.065	73.2912	228.499	126.686	49.6756	153.294	101.136	47.8631	56.5724	608.433	570.579	708.05	339.456	140.567	242.972	795.883	815.871	129.836	253.405	376.072
185	110	9.93933	12.6106	0.0124883	0.0503794	0.0158835	6.37866	0.151876	0.419726	0.105437	0.0528263	0.105688	20.6766	0.0963753	0.0235123	0.0274481	11.9583	0.0149227	0.0184223	0.0307691	0.0773225	0.0155296	0.0311281	0.0312179	0.0313063	1.71914	359.203	1078.31	316.378	157.065	73.2911	228.499	126.686	49.6756	153.294	101.136	47.8631	56.5724	608.433	570.579	708.05	339.456	140.567	242.972	795.883	815.871	129.836	253.405	376.072
185	115	9.93933	12.6106	0.0124883	0.0503794	0.0158835	6.37866	0.151876	0.419726	0.105437	0.0528263	0.105688	20.6766	0.0963753	0.0235123	0.0274481	11.9583	0.0149227	0.0184223	0.0307691	0.0773225	0.0155296	0.0311281	0.0312179	0.0313063	1.71914	359.204	1078.27	316.378	157.065	73.2911	228.499	126.686	49.6756	153.294	101.136	47.8631	56.5724	608.433	570.579	708.05	339.456	140.567	242.972	795.883	815.871	129.836	253.405	376.072
185	120	9.93933	12.6106	0.0124883	0.0503794	0.0158835	6.37866	0.151876	0.419726	0.105437	0.0528263	0.105688	20.6766	0.0963753	0.0235123	0.0274481	11.9583	0.0149227	0.0184223	0.0307691	0.0773225	0.0155296	0.0311281	0.0312179	0.0313063	1.71914	359.203	1078.31	316.378	157.065	73.2911	228.499	126.686	49.6756	153.294	101.136	47.8631	56.5724	608.433	570.579	708.05	339.456	140.567	242.972	795.883	815.871	129.836	253.405	376.072
185	125	9.93933	12.6106	0.0124883	0.0503794	0.0158835	6.37866	0.151876	0.419726	0.105437	0.0528263	0.105688	20.6766	0.0963753	0.0235123	0.0274481	11.9583	0.0149227	0.0184223	0.0307691	0.0773225	0.0155296	0.0311281	0.0312179	0.0313063	1.71914	359.438	1079.5	316.378	157.065	73.2911	228.499	126.686	49.6756	153.294	101.136	47.8631	56.5724	608.433	570.579	708.05	339.456	140.567	242.972	795.883	815.871	129.836	253.405	376.072
185	130	9.93933	12.6106	0.0124883	0.0503794	0.0158835	6.37866	0.151876	0.419726	0.105437	0.0528263	0.105688	20.6766	0.0963753	0.0235123	0.0274481	11.9583	0.0149227	0.0184223	0.0307691	0.0773225	0.0155296	0.0311281	0.0312179	0.0313063	1.71914	359.439	1079.53	316.378	157.065	73.2911	228.499	126.686	49.6756	153.294	101.136	47.8631	56.5724	608.433	570.579	708.05	339.456	140.567	242.972	795.883	815.871	129.836	253.405	376.072
185	135	9.93933	12.6106	0.0124883	0.0503794	0.0158835	6.37866	0.151876	0.419726	0.105434	0.0528243	0.105688	20.6766	0.0963753	0.0235123	0.0274481	11.9583	0.0149227	0.0184223	0.0307691	0.0773225	0.0155296	0.0311281	0.0312179	0.0313063	1.71914	359.438	1079.53	316.378	157.065	73.2911	228.499	126.686	49.6756	153.294	101.136	47.8631	56.5724	608.433	570.579	708.05	339.456	140.567	242.972	795.883	815.871	129.836	253.405	376.072
185	140	9.93933	12.6106	0.0124883	0.0503794	0.0158835	6.37866	0.151876	0.419726	0.105437	0.0528263	0.105688	20.6766	0.0963753	0.0235123	0.0274481	11.9583	0.0149227	0.0184223	0.0307691	0.0773225	0.0155296	0.0311281	0.0312179	0.0313063	1.71914	359.439	1079.51	316.378	157.065	73.2911	228.499	126.686	49.6756	153.294	101.136	47.8631	56.5724	608.433	570.579	708.05	339.456	140.567	242.972	795.883	815.871	129.836	253.405	376.072
185	145	9.93933	12.6106	0.0124883	0.0503794	0.0158835	6.37866	0.151876	0.419726	0.105437	0.0528263	0.105688	20.6766	0.0963753	0.0235123	0.0274481	11.9583	0.0149227	0.0184223	0.0307691	0.0773225	0.0155296	0.0311281	0.0312179	0.0313063	1.71914	359.696	1080.68	316.378	157.065	73.2911	228.499	126.686	49.6755	153.294	101.136	47.8631	56.5724	608.433	570.579	708.05	339.456	140.567	242.972	795.883	815.871	129.836	253.405	376.072
185	150	9.93933	12.6106	0.0124883	0.0503794	0.0158835	6.37866	0.151876	0.419726	0.105437	0.0528263	0.105688	20.6766	0.0963753	0.0235123	0.0274481	11.9583	0.0149227	0.0184223	0.0307691	0.0773225	0.0155296	0.0311281	0.0312179	0.0313063	1.71914	359.696	1080.73	316.378	157.065	73.2911	228.499	126.686	49.6755	153.294	101.136	47.8631	56.5724	608.433	570.579	708.05	339.456	140.567	242.972	795.883	815.871	129.836	253.405	376.072
185	155	9.93933	12.6106	0.0124883	0.0503794	0.0158835	6.37866	0.151876	0.419726	0.105434	0.0528243	0.105688	20.6766	0.0963753	0.0235123	0.0274481	11.9583	0.0149227	0.0184223	0.0307691	0.0773225	0.0155296	0.0311281	0.0312179	0.0313063	1.71914	359.697	1080.72	316.378	157.065	73.2911	228.499	126.686	49.6755	153.294	101.136	47.8631	56.5724	608.433	570.579	708.05	339.456	140.567	242.972	795.883	815.871	129.836	253.405	376.072
190	70	6.82458	8.65878	0.0133986	0.0540489	0.017041	6.84336	0.162943	0.450306	0.113112	0.0566809	0.113386	22.1829	0.103448	0.0252147	0.0294449	12.8294	0.0159725	0.0197167	0.0329311	0.0827525	0.0166237	0.0333139	0.0334112	0.0335048	1.83995	313.326	911.984	339.428	168.507	78.6304	245.146	135.914	53.2945	164.462	108.503	51.3501	60.6939	652.758	612.147	477.428	233.006	94.8856	168.072	606.447	665.505	92.4852	273.888	406.472
190	75	6.82458	8.65878	0.0133986	0.0540489	0.017041	6.84336	0.162943	0.450306	0.113112	0.0566809	0.113386	22.1829	0.103448	0.0252147	0.0294449	12.8294	0.0159725	0.0197167	0.0329311	0.0827525	0.0166237	0.0333139	0.0334112	0.0335048	1.83995	313.326	911.977	339.428	168.507	78.6304	245.146	135.914	53.2945	164.462	108.503	51.3501	60.6939	652.758	612.147	477.428	233.006	94.8856	168.072	606.447	665.505	92.4852	273.888	406.472
190	80	7.70432	9.77494	0.0133986	0.0540489	0.017041	6.84336	0.162943	0.450306	0.113112	0.0566809	0.113386	22.1829	0.103448	0.0252147	0.0294449	12.8294	0.0157677	0.0194649	0.0325095	0.0816938	0.0164108	0.0328879	0.0329829	0.0330756	1.81733	327.635	944.333	339.428	168.507	78.6304	245.146	135.914	53.2945	164.462	108.503	51.3501	60.6939	652.758	612.147	544.154	263.124	107.334	189.738	655.062	704.487	101.395	273.888	406.472
190	85	7.70432	9.77494	0.0133986	0.0540489	0.0170409	6.84336	0.162943	0.450306	0.113112	0.0566807	0.113386	22.1829	0.103449	0.0252147	0.0294454	12.8294	0.0157678	0.0194646	0.0325097	0.0816937	0.0164107	0.0328882	0.0329825	0.0330761	1.81733	327.634	944.342	339.413	168.507	78.6304	245.146	135.914	53.2945	164.462	108.503	51.3501	60.6939	652.758	612.147	544.154	263.124	107.334	189.738	655.062	704.487	101.395	273.888	406.472
190	90	10.6634	13.5293	0.0133985	0.0540488	0.0170409	6.84336	0.162942	0.450307	0.113113	0.0566803	0.113385	22.1829	0.103448	0.0252148	0.0294443	12.8294	0.0160106	0.0197639	0.0330119	0.0829529	0.0166634	0.0333953	0.0334923	0.0335859	1.84438	385.822	1158.99	339.428	168.507	78.6304	245.146	135.914	53.2945	164.462	108.503	51.3501	60.6939	652.758	612.147	763.097	364.186	151.617	262.612	860.218	881.822	140.332	273.888	406.472
190	95	10.6634	13.5293	0.0133985	0.0540488	0.0170409	6.84336	0.162942	0.450307	0.113113	0.0566803	0.113385	22.1829	0.103448	0.0252148	0.0294443	12.8294	0.0160106	0.0197639	0.0330119	0.0829529	0.0166634	0.0333953	0.0334923	0.0335859	1.84438	385.822	1159	339.413	168.507	78.6304	245.146	135.914	53.2945	164.462	108.503	51.3501	60.6939	652.758	612.147	763.097	364.186	151.617	262.612	860.218	881.822	140.332	273.888	406.472
190	100	10.6634	13.5293	0.0133985	0.0540488	0.0170409	6.84336	0.162942	0.450307	0.113113	0.0566803	0.113385	22.1829	0.103448	0.0252148	0.0294443	12.8294	0.0160106	0.0197639	0.0330119	0.0829529	0.0166634	0.0333953	0.0334923	0.0335859	1.84438	385.822	1158.97	339.428	168.507	78.6304	245.146	135.914	53.2945	164.462	108.503	51.3501	60.6939	652.758	612.147	763.097	364.186	151.617	262.612	860.218	881.822	140.332	273.888	406.472
190	105	10.6634	13.5293	0.0133985	0.0540488	0.0170409	6.84336	0.162942	0.450307	0.113113	0.0566803	0.113385	22.1829	0.103448	0.0252148	0.0294443	12.8294	0.0160106	0.0197639	0.0330119	0.0829529	0.0166634	0.0333953	0.0334923	0.0335859	1.84438	385.822	1158.98	339.428	168.507	78.6304	245.146	135.914	53.2945	164.462	108.503	51.3501	60.6939	652.758	612.147	763.097	364.186	151.617	262.612	860.218	881.822	140.332	273.888	406.472
190	110	10.6634	13.5293	0.0133985	0.0540488	0.0170409	6.84336	0.162942	0.450307	0.113113	0.0566803	0.113385	22.1829	0.103448	0.0252148	0.0294443	12.8294	0.0160106	0.0197639	0.0330119	0.0829529	0.0166634	0.0333953	0.0334923	0.0335859	1.84438	385.82	1159.01	339.428	168.507	78.6304	245.146	135.914	53.2945	164.462	108.503	51.3501	60.6939	652.758	612.147	763.097	364.186	151.617	262.612	860.218	881.822	140.332	273.888	406.472
190	115	10.6634	13.5293	0.0133985	0.0540488	0.0170409	6.84336	0.162942	0.450307	0.113113	0.0566803	0.113385	22.1829	0.103448	0.0252148	0.0294443	12.8294	0.0160106	0.0197639	0.0330119	0.0829529	0.0166634	0.0333953	0.0334923	0.0335859	1.84438	386.172	1160.5	339.426	168.507	78.6303	245.146	135.914	53.2945	164.462	108.503	51.3501	60.6939	652.758	612.147	763.097	364.186	151.617	262.612	860.218	881.822	140.332	273.888	406.472
190	120	10.6634	13.5293	0.0133985	0.0540488	0.0170409	6.84336	0.162942	0.450307	0.113113	0.0566803	0.113385	22.1829	0.103448	0.0252148	0.0294443	12.8294	0.0160106	0.0197639	0.0330119	0.0829529	0.0166634	0.0333953	0.0334923	0.0335859	1.84438	386.172	1160.51	339.426	168.507	78.6303	245.146	135.914	53.2945	164.462	108.503	51.3501	60.6939	652.758	612.147	763.097	364.186	151.617	262.612	860.218	881.822	140.332	273.888	406.472
190	125	10.6634	13.5293	0.0133985	0.0540488	0.0170409	6.84336	0.162942	0.450307	0.113113	0.0566803	0.113385	22.1829	0.103448	0.0252148	0.0294443	12.8294	0.0160106	0.0197639	0.0330119	0.0829529	0.0166634	0.0333953	0.0334923	0.0335859	1.84438	386.164	1160.52	339.426	168.507	78.6303	245.146	135.914	53.2945	164.462	108.503	51.3501	60.6939	652.758	612.147	763.097	364.186	151.617	262.612	860.218	881.822	140.332	273.888	406.472
190	130	10.6634	13.5293	0.0133985	0.0540488	0.0170409	6.84336	0.162942	0.450307	0.113113	0.0566803	0.113385	22.1829	0.103448	0.0252148	0.0294443	12.8294	0.0160106	0.0197639	0.0330119	0.0829529	0.0166634	0.0333953	0.0334923	0.0335859	1.84438	386.172	1160.53	339.426	168.507	78.6303	245.146	135.914	53.2945	164.462	108.503	51.3501	60.6939	652.758	612.147	763.097	364.186	151.617	262.612	860.218	881.822	140.332	273.888	406.472
190	135	10.6634	13.5293	0.0133985	0.0540488	0.0170409	6.84336	0.162942	0.450307	0.113113	0.0566803	0.113385	22.1829	0.103448	0.0252148	0.0294443	12.8294	0.0160106	0.0197639	0.0330119	0.0829529	0.0166634	0.0333953	0.0334923	0.0335859	1.84438	386.423	1161.83	339.426	168.507	78.6303	245.146	135.914	53.2944	164.462	108.503	51.3501	60.6939	652.758	612.147	763.097	364.186	151.617	262.612	860.218	881.822	140.332	273.888	406.472
190	140	10.6634	13.5293	0.0133985	0.0540488	0.0170409	6.84336	0.162942	0.450307	0.113113	0.0566803	0.113385	22.1829	0.103448	0.0252148	0.0294443	12.8294	0.0160106	0.0197639	0.0330119	0.0829529	0.0166634	0.0333953	0.0334923	0.0335859	1.84438	386.424	1161.83	339.388	168.507	78.6303	245.146	135.914	53.2944	164.462	108.503	51.3501	60.6939	652.758	612.147	763.097	364.186	151.617	262.612	860.218	881.822	140.332	273.888	406.472
190	145	10.6634	13.5293	0.0133985	0.0540488	0.0170409	6.84336	0.162942	0.450307	0.113113	0.0566803	0.113385	22.1829	0.103448	0.0252148	0.0294443	12.8294	0.0160106	0.0197639	0.0330119	0.0829529	0.0166634	0.0333953	0.0334923	0.0335859	1.84438	386.424	1161.82	339.426	168.507	78.6303	245.146	135.914	53.2944	164.462	108.503	51.3501	60.6939	652.758	612.147	763.097	364.186	151.617	262.612	860.218	881.822	140.332	273.888	406.472
195	80	7.30998	9.27462	0.0143513	0.0578941	0.0182528	7.33008	0.174531	0.482329	0.121154	0.0607074	0.121453	23.7607	0.110849	0.0269998	0.0315446	13.7419	0.0171071	0.0211188	0.0352737	0.0886405	0.017803	0.0356837	0.0357891	0.0358861	1.97082	336.167	979.617	363.569	180.492	84.2229	262.583	145.582	57.085	176.159	116.22	55.0024	65.0106	699.183	655.685	513.648	249.578	102.164	181.296	654.159	717.865	99.7618	295.438	438.452
195	85	7.30998	9.27462	0.0143513	0.0578941	0.0182529	7.33008	0.174531	0.48233	0.121162	0.0607075	0.121453	23.7607	0.11085	0.0269998	0.0315449	13.7419	0.0171066	0.0211188	0.035274	0.0886401	0.0178031	0.0356812	0.0357888	0.0358863	1.97082	336.166	979.623	363.544	180.492	84.2229	262.583	145.582	57.085	176.159	116.22	55.0024	65.0106	699.183	655.685	513.648	249.578	102.164	181.296	654.159	717.865	99.7618	295.438	438.452
195	90	8.25228	10.4702	0.0143513	0.0578941	0.0182528	7.33008	0.174531	0.482244	0.121132	0.0607023	0.121453	23.7607	0.110849	0.0269998	0.0315446	13.7419	0.0168881	0.0208493	0.0348219	0.0875061	0.017576	0.035225	0.0353307	0.0354267	1.94659	351.539	1014.32	363.569	180.492	84.2229	262.583	145.582	57.085	176.159	116.22	55.0024	65.0106	699.183	655.685	585.379	281.839	115.557	204.666	706.599	759.914	109.373	295.438	438.452
195	95	11.4218	14.4916	0.0143513	0.0578941	0.0182528	7.33008	0.174531	0.482305	0.121149	0.0607064	0.121452	23.7607	0.11085	0.0269998	0.0315428	13.7419	0.0171492	0.0211695	0.0353594	0.0888551	0.0178464	0.0357698	0.0358756	0.0359747	1.97556	414.082	1245.17	363.569	180.492	84.223	262.583	145.582	57.085	176.159	116.22	55.0024	65.0106	699.183	655.685	820.913	390.089	163.229	283.275	927.897	951.201	151.372	295.438	438.452
195	100	11.4218	14.4916	0.0143513	0.0578941	0.0182528	7.33008	0.174531	0.482305	0.121158	0.0607064	0.121452	23.7607	0.11085	0.0269998	0.0315428	13.7419	0.0171492	0.0211695	0.0353594	0.0888551	0.0178464	0.0357698	0.0358756	0.0359747	1.97556	414.082	1245.18	363.554	180.492	84.223	262.583	145.582	57.085	176.159	116.22	55.0024	65.0106	699.183	655.685	820.913	390.089	163.229	283.275	927.897	951.201	151.372	295.438	438.452
195	105	11.4218	14.4916	0.0143513	0.0578941	0.0182528	7.33008	0.174521	0.482308	0.121158	0.0607064	0.121452	23.7607	0.11085	0.0269998	0.0315428	13.7419	0.0171492	0.0211695	0.0353594	0.0888551	0.0178464	0.0357698	0.0358756	0.0359747	1.97556	414.082	1245.18	363.569	180.492	84.223	262.583	145.582	57.085	176.159	116.22	55.0024	65.0106	699.183	655.685	820.913	390.089	163.229	283.275	927.897	951.201	151.372	295.438	438.452
195	110	11.4218	14.4916	0.0143513	0.0578941	0.0182528	7.33008	0.174531	0.482305	0.121164	0.0607064	0.121452	23.7607	0.11085	0.0269998	0.0315428	13.7419	0.0171492	0.0211695	0.0353594	0.0888551	0.0178464	0.0357698	0.0358756	0.0359747	1.97556	414.082	1245.17	363.569	180.492	84.223	262.583	145.582	57.085	176.159	116.22	55.0024	65.0106	699.183	655.685	820.913	390.089	163.229	283.275	927.897	951.201	151.372	295.438	438.452
195	115	11.4218	14.4916	0.0143513	0.0578941	0.0182528	7.33008	0.174531	0.482305	0.121149	0.0607064	0.121452	23.7607	0.11085	0.0269998	0.0315428	13.7419	0.0171492	0.0211695	0.0353594	0.0888551	0.0178438	0.0357698	0.0358756	0.0359747	1.97556	414.082	1245.17	363.569	180.492	84.223	262.583	145.582	57.085	176.159	116.22	55.0024	65.0106	699.183	655.685	820.913	390.089	163.229	283.275	927.897	951.201	151.372	295.438	438.452
195	120	11.4218	14.4916	0.0143513	0.0578941	0.0182528	7.33008	0.174532	0.48233	0.121163	0.0607064	0.121452	23.7607	0.110849	0.0269998	0.0315433	13.7419	0.017149	0.0211694	0.0353596	0.088855	0.0178466	0.0357697	0.0358748	0.0359754	1.97556	414.081	1245.17	363.569	180.492	84.223	262.583	145.582	57.085	176.159	116.22	55.0024	65.0106	699.183	655.685	820.913	390.089	163.229	283.275	927.897	951.201	151.372	295.438	438.452
195	125	11.4218	14.4916	0.0143513	0.0578941	0.0182528	7.33008	0.174532	0.48233	0.121163	0.0607064	0.121452	23.7607	0.110849	0.0269998	0.0315433	13.7419	0.017149	0.0211694	0.0353596	0.088855	0.0178466	0.0357697	0.0358748	0.0359754	1.97556	414.081	1245.18	363.569	180.492	84.223	262.583	145.582	57.085	176.159	116.22	55.0024	65.0106	699.183	655.685	820.913	390.089	163.229	283.275	927.897	951.201	151.372	295.438	438.452
195	130	11.4218	14.4916	0.0143513	0.0578941	0.0182528	7.33008	0.174531	0.482308	0.121158	0.0607064	0.121452	23.7607	0.11085	0.0269998	0.0315428	13.7419	0.0171492	0.0211695	0.0353594	0.0888551	0.0178464	0.0357698	0.0358756	0.0359747	1.97556	414.456	1246.8	363.569	180.492	84.2228	262.583	145.582	57.085	176.159	116.22	55.0024	65.0106	699.183	655.685	820.913	390.089	163.229	283.275	927.897	951.201	151.372	295.438	438.452
195	135	11.4218	14.4916	0.0143513	0.0578941	0.0182528	7.33008	0.174531	0.48233	0.121164	0.0607064	0.121452	23.7607	0.11085	0.0269998	0.0315428	13.7419	0.0171492	0.0211695	0.0353594	0.0888551	0.0178464	0.0357698	0.0358756	0.0359747	1.97556	414.456	1246.79	363.565	180.492	84.2228	262.583	145.582	57.085	176.159	116.22	55.0024	65.0106	699.183	655.685	820.913	390.089	163.229	283.275	927.897	951.201	151.372	295.438	438.452
195	140	11.4218	14.4916	0.0143513	0.0578941	0.0182528	7.33008	0.174531	0.48233	0.121164	0.0607064	0.121452	23.7607	0.11085	0.0269998	0.0315428	13.7419	0.0171492	0.0211695	0.0353594	0.0888551	0.0178464	0.0357698	0.0358756	0.0359747	1.97556	414.726	1248.19	363.569	180.492	84.2229	262.583	145.582	57.085	176.159	116.22	55.0024	65.0106	699.183	655.685	820.913	390.089	163.229	283.275	927.897	951.201	151.372	295.438	438.452
[truncated: 116 more columns]
